# Supplementary material for: (E)-1-Phenyl-3-[4-(trifluoro­meth­yl)phen­yl]prop-2-en-1-one
Source: Acta Crystallogr Sect E Struct Rep Online. 2012 Aug 23;68(Pt 9):o2750. doi: 10.1107/S1600536812035763 (PMC3435762; doi:10.1107/S1600536812035763)
Supplement: Supplementary file 2 [file e-68-o2750-Isup2.hkl]

# 
# h,k,l, Fc-squared, Fo-squared, sigma(Fo-squared) and status flag 
# 
data_I
_shelx_title ' m111210i1 in P2(1)/c' 
_shelx_refln_list_code          4 
_shelx_F_calc_maximum      136.49 
_exptl_crystal_F_000       568.00 
_reflns_d_resolution_high  0.7587 
 
loop_ 
 _symmetry_equiv_pos_as_xyz 
 'x, y, z' 
 '-x, y+1/2, -z+1/2' 
 '-x, -y, -z' 
 'x, -y-1/2, z-1/2' 
 
_cell_length_a    14.7469 
_cell_length_b    14.5697 
_cell_length_c     5.8430 
_cell_angle_alpha  90.000 
_cell_angle_beta   92.854 
_cell_angle_gamma  90.000 
 
_shelx_F_squared_multiplier     1.000 
 
loop_ 
 _refln_index_h 
 _refln_index_k 
 _refln_index_l 
 _refln_F_squared_calc 
 _refln_F_squared_meas 
 _refln_F_squared_sigma 
 _refln_observed_status 
   2   0   0        6.86        4.08      0.71 o 
   3   0   0      800.83      732.23     10.88 o 
   4   0   0     6629.05     6009.52     65.36 o 
   5   0   0      197.05      188.23      3.21 o 
   6   0   0     2875.78     2921.68     47.50 o 
   7   0   0      842.10      853.11     39.12 o 
   8   0   0      309.00      294.81      6.27 o 
   9   0   0      194.58      188.92      6.23 o 
  10   0   0      718.56      685.48     16.34 o 
  11   0   0     1162.68     1227.02     25.39 o 
  12   0   0     2995.23     3028.35     56.99 o 
  13   0   0      355.28      365.82     19.10 o 
  14   0   0       39.98       53.84     17.57 o 
  15   0   0       13.04       17.90      6.90 o 
  16   0   0      125.91      127.30     16.05 o 
  17   0   0      116.65      138.56     17.22 o 
  18   0   0      134.51      151.72     15.35 o 
  19   0   0        0.58        2.91      3.61 o 
   1   1   0      182.47      172.69      1.78 o 
   2   1   0     2266.57     2067.65     18.22 o 
   3   1   0     1175.15     1075.26     26.22 o 
   4   1   0     2431.23     2286.52     37.23 o 
   5   1   0      632.74      633.36     13.81 o 
   6   1   0      622.48      567.11      9.51 o 
   7   1   0       66.38       68.84      2.09 o 
   8   1   0      869.90      891.12      9.10 o 
   9   1   0        6.91        5.33      1.57 o 
  10   1   0      262.10      253.22      6.42 o 
  11   1   0       11.08       12.10      2.54 o 
  12   1   0     1645.78     1634.30     36.87 o 
  13   1   0      715.45      712.45     14.85 o 
  14   1   0        9.20       12.57      4.05 o 
  15   1   0       84.53       86.25     11.15 o 
  16   1   0       76.39       86.91     18.48 o 
  17   1   0      102.30      102.96     11.57 o 
  18   1   0      162.19      205.56     12.80 o 
  19   1   0       15.74       12.01      6.20 o 
   0   2   0       45.85       51.30      1.65 o 
   1   2   0      119.03      110.15      1.14 o 
   2   2   0       50.40       51.68      1.02 o 
   3   2   0        2.20        3.00      0.66 o 
   4   2   0      347.25      319.86      4.39 o 
   5   2   0       69.76       68.66      1.73 o 
   6   2   0      115.28      121.37      2.48 o 
   7   2   0        3.25        3.95      1.13 o 
   8   2   0      267.11      275.70      3.88 o 
   9   2   0       20.52       19.10      1.34 o 
  10   2   0      145.05      140.34      3.27 o 
  11   2   0       38.60       36.28      2.90 o 
  12   2   0      128.59      120.44      4.71 o 
  13   2   0        7.86        9.43      3.43 o 
  14   2   0        3.48        2.55      2.35 o 
  15   2   0        2.08        5.25      3.45 o 
  16   2   0        4.65        7.82      5.16 o 
  17   2   0        9.57        9.98      3.51 o 
  18   2   0        5.45       10.56      4.27 o 
  19   2   0        5.18        5.30      3.96 o 
   1   3   0      314.11      302.92      5.02 o 
   2   3   0     1390.29     1363.11      9.21 o 
   3   3   0      260.26      238.72      2.42 o 
   4   3   0       26.44       24.88      1.27 o 
   5   3   0      111.00      115.93      2.26 o 
   6   3   0      191.68      215.42      3.64 o 
   7   3   0      382.26      346.24      5.99 o 
   8   3   0      449.42      496.86      6.86 o 
   9   3   0      234.86      234.09      4.41 o 
  10   3   0        1.76        1.60      0.53 o 
  11   3   0       23.93       23.14      1.21 o 
  12   3   0     1596.74     1562.45     49.77 o 
  13   3   0      894.11      956.29     31.73 o 
  14   3   0        0.71        1.58      3.17 o 
  15   3   0        1.45        4.39      3.24 o 
  16   3   0        1.59        3.36      2.70 o 
  17   3   0       23.36       22.13      8.79 o 
  18   3   0      113.23      142.40      9.91 o 
  19   3   0       20.54       11.03      4.91 o 
   1   4   0     1662.11     1655.35     16.83 o 
   2   4   0       60.75       64.20      1.30 o 
   3   4   0       97.70      102.30      1.77 o 
   4   4   0      661.74      620.18      7.73 o 
   5   4   0        8.83       13.54      2.29 o 
   6   4   0     2577.79     2678.69     40.26 o 
   7   4   0        1.08        1.74      0.68 o 
   8   4   0       50.15       47.53      2.63 o 
   9   4   0       42.09       42.74      2.81 o 
  10   4   0        0.61        1.54      0.81 o 
  11   4   0        9.03        8.67      1.10 o 
  12   4   0      535.24      541.99     12.46 o 
  13   4   0      653.27      651.62     13.07 o 
  14   4   0        3.36        4.50      3.29 o 
  15   4   0       19.06       21.47      6.36 o 
  16   4   0       11.75       13.24      4.59 o 
  17   4   0       93.24      106.85      9.69 o 
  18   4   0      169.92      189.30     10.83 o 
   1   5   0      537.61      527.45      7.15 o 
   2   5   0      456.24      428.93      6.58 o 
   3   5   0      668.75      675.82      8.52 o 
   4   5   0       85.36       93.37      1.91 o 
   5   5   0      616.44      604.22      6.16 o 
   6   5   0      612.61      631.44      9.22 o 
   7   5   0     1487.26     1521.53     15.36 o 
   8   5   0        6.69        3.11      1.04 o 
   9   5   0      439.21      437.68      9.54 o 
  10   5   0       14.05       12.08      3.63 o 
  11   5   0      126.09      126.29      4.01 o 
  12   5   0      456.69      462.76     10.73 o 
  13   5   0       10.07       11.68      4.18 o 
  14   5   0        2.10        4.20      1.72 o 
  15   5   0       24.15       21.88      7.57 o 
  16   5   0        0.33        1.70      2.77 o 
  17   5   0        1.30        5.60      2.92 o 
  18   5   0        6.10        8.45      5.45 o 
   0   6   0        0.62        1.60      0.61 o 
   1   6   0      923.94      942.98     20.76 o 
   2   6   0        7.48        5.90      0.83 o 
   3   6   0      377.92      369.53      5.01 o 
   4   6   0      568.38      597.55      8.20 o 
   5   6   0      294.99      301.63      5.09 o 
   6   6   0      105.16       98.85      3.71 o 
   7   6   0        0.02        1.28      1.13 o 
   8   6   0      521.58      533.50     11.63 o 
   9   6   0        0.48        1.01      1.12 o 
  10   6   0      719.25      752.48     14.05 o 
  11   6   0      285.84      276.70      8.31 o 
  12   6   0      319.12      321.64      7.64 o 
  13   6   0        2.40        3.25      2.20 o 
  14   6   0       79.64       76.77      7.27 o 
  15   6   0        0.02        3.59      3.40 o 
  16   6   0       12.86        9.88      4.50 o 
  17   6   0       76.42       74.99     10.00 o 
  18   6   0       16.52       19.12      8.69 o 
   1   7   0        5.34        3.79      1.17 o 
   2   7   0       26.97       27.00      1.42 o 
   3   7   0        1.47        1.13      0.61 o 
   4   7   0      152.24      134.01      3.64 o 
   5   7   0      646.12      676.15     11.69 o 
   6   7   0      962.16      956.15     18.19 o 
   7   7   0      302.19      285.28      7.11 o 
   8   7   0      175.87      179.69      5.77 o 
   9   7   0      306.77      301.07      8.20 o 
  10   7   0      142.86      146.01      5.32 o 
  11   7   0      154.14      147.30      6.71 o 
  12   7   0      361.85      361.86     12.03 o 
  13   7   0      271.52      277.31     10.50 o 
  14   7   0        0.01        0.48      2.82 o 
  15   7   0        0.16        2.35      3.27 o 
  16   7   0       41.73       32.79     17.38 o 
  17   7   0       11.25       12.25      8.50 o 
  18   7   0       35.46       31.08     15.87 o 
   0   8   0     1846.50     1954.31     25.25 o 
   1   8   0     1429.64     1418.74     15.97 o 
   2   8   0      721.07      730.87      9.74 o 
   3   8   0       71.74       70.26      2.36 o 
   4   8   0       58.57       68.96      2.26 o 
   5   8   0       41.79       49.21      2.31 o 
   6   8   0     1091.62     1108.46     22.41 o 
   7   8   0      181.75      173.28      5.82 o 
   8   8   0      110.36      117.44      6.99 o 
   9   8   0        2.69        4.55      2.59 o 
  10   8   0       11.99       14.36      4.45 o 
  11   8   0      509.83      540.26     17.45 o 
  12   8   0        3.46        3.25      2.14 o 
  13   8   0      180.99      177.00      9.23 o 
  14   8   0       90.68       97.27      7.94 o 
  15   8   0       38.01       34.72     19.51 o 
  16   8   0       20.07       10.88     10.57 o 
  17   8   0       46.91       31.54     20.96 o 
   1   9   0       69.98       69.10      1.64 o 
   2   9   0      136.14      123.37      3.41 o 
   3   9   0      368.26      371.97      9.53 o 
   4   9   0      218.53      238.85      4.40 o 
   5   9   0       70.49       71.14      2.70 o 
   6   9   0      273.44      296.56      6.83 o 
   7   9   0      301.36      301.33      7.52 o 
   8   9   0        0.00        1.42      2.23 o 
   9   9   0      197.33      203.36      8.08 o 
  10   9   0        9.44        7.36      2.96 o 
  11   9   0       98.97       99.05      7.13 o 
  12   9   0       96.36       93.03      7.20 o 
  13   9   0       21.56       18.72      7.27 o 
  14   9   0       25.83       21.65      8.10 o 
  15   9   0       33.29       38.70      8.15 o 
  16   9   0        0.65        0.46      3.26 o 
  17   9   0        2.57        4.27      3.73 o 
   0  10   0      106.60      117.12      9.34 o 
   1  10   0      117.14      131.77      6.83 o 
   2  10   0       43.91       42.12      2.36 o 
   3  10   0      367.77      376.97      8.25 o 
   4  10   0      370.92      367.28      9.51 o 
   5  10   0       63.39       64.16      3.13 o 
   6  10   0        9.81        6.95      1.85 o 
   7  10   0       22.41       21.95      4.40 o 
   8  10   0      157.98      167.35      7.21 o 
   9  10   0        0.91        1.59      1.88 o 
  10  10   0       94.07       99.09      7.31 o 
  11  10   0       62.51       60.98      7.62 o 
  12  10   0      265.12      276.19      9.64 o 
  13  10   0        7.32        6.35      4.24 o 
  14  10   0       44.70       36.25      6.98 o 
  15  10   0        1.02        1.17      3.62 o 
  16  10   0       38.85       26.77     17.41 o 
   1  11   0        1.17        2.10      2.15 o 
   2  11   0       67.42       61.20      2.98 o 
   3  11   0       99.87      103.41      3.69 o 
   4  11   0       50.55       50.63      5.12 o 
   5  11   0        1.88        1.93      0.81 o 
   6  11   0       69.03       68.10      3.73 o 
   7  11   0        2.32        3.55      2.06 o 
   8  11   0      116.55      113.16      5.31 o 
   9  11   0       56.27       57.56      5.03 o 
  10  11   0      165.07      169.46      7.61 o 
  11  11   0       65.67       60.24     14.94 o 
  12  11   0       43.42       42.58      6.50 o 
  13  11   0       53.15       61.10      6.22 o 
  14  11   0       55.66       60.06      7.46 o 
  15  11   0       58.80       48.22     30.05 o 
   0  12   0      350.57      432.22     28.51 o 
   1  12   0       35.46       43.81     14.71 o 
   2  12   0     2264.38     2462.22     47.01 o 
   3  12   0       64.90       68.37      3.61 o 
   4  12   0       42.19       41.70      4.24 o 
   5  12   0        0.17       -0.14      1.35 o 
   6  12   0      172.00      162.29      8.68 o 
   7  12   0        1.51        1.67      2.19 o 
   8  12   0       13.41       12.82      5.42 o 
   9  12   0      293.71      317.99     15.17 o 
  10  12   0      231.65      245.14     10.61 o 
  11  12   0       88.65       77.73      8.86 o 
  12  12   0       31.03       30.66     17.04 o 
  13  12   0        6.40        9.20      7.04 o 
  14  12   0      231.53      237.17     11.27 o 
  15  12   0        3.01        2.56      4.81 o 
   1  13   0       49.73       54.67     17.35 o 
   2  13   0      126.92      127.69      8.24 o 
   3  13   0        0.71        3.26      3.41 o 
   4  13   0      509.58      517.78     14.59 o 
   5  13   0      218.32      223.19      8.98 o 
   6  13   0       37.01       45.11      5.84 o 
   7  13   0       45.56       54.54      6.75 o 
   8  13   0       83.09       74.53      5.67 o 
   9  13   0        1.01        2.47      2.39 o 
  10  13   0       73.35       73.69      8.49 o 
  11  13   0       37.84       25.05     14.35 o 
  12  13   0       74.84       61.96      7.49 o 
  13  13   0        1.18        2.10      3.27 o 
  14  13   0      157.76      153.41     11.59 o 
   0  14   0      204.16      212.37     14.49 o 
   1  14   0       12.67        9.89      3.60 o 
   2  14   0      232.31      211.06     13.83 o 
   3  14   0      145.54      147.42      8.43 o 
   4  14   0      122.33      113.03      8.21 o 
   5  14   0        1.02        1.79      2.39 o 
   6  14   0        3.99        4.04      4.81 o 
   7  14   0       27.08       22.44     12.37 o 
   8  14   0        2.02        3.66      2.77 o 
   9  14   0        0.69        1.60      4.72 o 
  10  14   0      169.06      163.03     12.94 o 
  11  14   0        2.95        2.04      5.01 o 
  12  14   0       61.93       47.40     32.62 o 
  13  14   0        0.03        2.17      3.88 o 
   1  15   0        2.42        4.08      3.10 o 
   2  15   0       85.91       85.35      8.03 o 
   3  15   0       27.96       28.37     12.97 o 
   4  15   0       33.31       33.91     16.83 o 
   5  15   0        0.58        3.92      2.37 o 
   6  15   0       11.46        8.06      4.78 o 
   7  15   0        7.02        5.48      3.37 o 
   8  15   0        0.05        1.64      1.89 o 
   9  15   0        3.14        1.44      4.17 o 
  10  15   0       43.34       35.00     27.49 o 
  11  15   0        0.01        1.22      4.42 o 
  12  15   0       19.76       11.21     14.06 o 
   0  16   0       27.69       19.36     19.27 o 
   1  16   0       18.09       18.72      8.04 o 
   2  16   0      472.20      447.61     20.71 o 
   3  16   0       15.81       11.36      5.37 o 
   4  16   0       71.52       61.86     12.02 o 
   5  16   0        6.67        3.99      3.53 o 
   6  16   0       28.40       21.41     13.87 o 
   7  16   0        1.09        2.14      2.72 o 
   8  16   0        0.23        3.16      3.35 o 
   9  16   0      104.90      112.50     11.92 o 
  10  16   0      113.28      101.26     11.82 o 
   1  17   0       12.80        9.44      5.52 o 
   2  17   0      126.15      122.05     10.67 o 
   3  17   0       10.32       13.18      7.26 o 
   4  17   0        5.07        2.58      2.74 o 
   5  17   0        8.37        4.48      3.82 o 
   6  17   0        1.81        2.84      3.88 o 
   7  17   0        0.33       -2.19      4.76 o 
   8  17   0        0.31        0.96      2.25 o 
   0  18   0        0.01        1.09      5.06 o 
   1  18   0        5.09        5.03      3.94 o 
   2  18   0      108.78       81.05     10.81 o 
   3  18   0      130.85      122.18      9.69 o 
   4  18   0        0.08        2.43      3.62 o 
   5  18   0        4.05        1.71      3.91 o 
   6  18   0        3.06        3.23      4.15 o 
   1  19   0       44.46       19.77     32.62 o 
   2  19   0       24.47       15.93     12.74 o 
 -19   1   1       23.13       18.37      7.36 o 
 -18   1   1       18.97       18.58      6.44 o 
 -17   1   1        6.04       11.01      4.24 o 
 -16   1   1       77.40       90.00     10.83 o 
 -15   1   1      280.12      261.07     12.83 o 
 -14   1   1      594.68      551.30     42.24 o 
 -13   1   1       32.00       42.44      3.72 o 
 -12   1   1        4.91        4.74      2.12 o 
 -11   1   1      257.45      252.53     14.29 o 
 -10   1   1       36.21       39.23      5.45 o 
  -9   1   1       70.43       68.04      3.67 o 
  -8   1   1        9.65       18.25      4.43 o 
  -7   1   1      819.42      925.54     28.53 o 
  -6   1   1     2651.02     2636.85     50.89 o 
  -5   1   1      493.37      450.95      6.81 o 
  -4   1   1     1373.84     1335.45     18.67 o 
  -3   1   1        8.10        6.64      1.45 o 
  -2   1   1     1319.25     1232.58     23.28 o 
  -1   1   1     3082.07     2706.97     25.77 o 
   0   1   1      406.29      383.23      2.93 o 
   1   1   1     3093.92     2748.39     19.59 o 
   2   1   1      477.13      428.19      6.15 o 
   3   1   1      715.54      657.33      9.05 o 
   4   1   1     2912.75     2867.77     42.98 o 
   5   1   1       16.83        9.78      1.65 o 
   6   1   1     4973.37     4973.24     64.95 o 
   7   1   1     1599.96     1572.64     71.73 o 
   8   1   1      830.63      811.00     13.29 o 
   9   1   1      167.98      162.58      6.70 o 
  10   1   1      179.52      179.60      8.12 o 
  11   1   1     2101.81     2102.23     37.09 o 
  12   1   1      709.28      732.68     18.38 o 
  13   1   1        4.38        4.16      3.17 o 
  14   1   1       43.80       41.21     10.59 o 
  15   1   1      322.28      327.53     14.31 o 
  16   1   1       45.79       45.20     14.40 o 
  17   1   1      200.08      236.67     11.18 o 
  18   1   1       42.50       43.36     18.19 o 
  19   1   1        6.12        6.78      4.09 o 
 -19   2   1       38.53       42.40     20.63 o 
 -18   2   1       30.16       37.78     13.96 o 
 -17   2   1        3.56        3.72      3.26 o 
 -16   2   1      167.23      154.48     10.50 o 
 -15   2   1       18.73       19.09      6.30 o 
 -14   2   1        0.33        1.24      1.98 o 
 -13   2   1     2239.55     2191.09     21.62 o 
 -12   2   1      914.81      948.54     17.67 o 
 -11   2   1      199.35      193.20      5.88 o 
 -10   2   1      494.01      496.63      9.85 o 
  -9   2   1     1582.40     1600.45     25.58 o 
  -8   2   1     1573.02     1623.23     27.92 o 
  -7   2   1       34.32       47.75      3.21 o 
  -6   2   1     3245.64     3398.88    102.38 o 
  -5   2   1     1491.65     1534.51     29.56 o 
  -4   2   1      682.69      693.13     11.76 o 
  -3   2   1       53.27       71.02      2.43 o 
  -2   2   1    10227.04     8927.83    128.10 o 
  -1   2   1    18629.31    14934.68    552.52 o 
   0   2   1      283.68      211.25     25.66 o 
   1   2   1      317.65      338.57      6.02 o 
   2   2   1     7042.22     6517.64     30.88 o 
   3   2   1     1356.03     1336.12     10.24 o 
   4   2   1     5685.60     5424.20     44.66 o 
   5   2   1     1732.91     1851.06     18.78 o 
   6   2   1     1423.27     1370.62     25.69 o 
   7   2   1      727.16      766.32     13.37 o 
   8   2   1        2.50        5.43      1.53 o 
   9   2   1        0.02        1.68      1.53 o 
  10   2   1       38.70       31.18      2.93 o 
  11   2   1       38.07       49.33     11.97 o 
  12   2   1      181.07      174.89      8.03 o 
  13   2   1      244.87      212.94     10.21 o 
  14   2   1       51.24       49.15     11.69 o 
  15   2   1        1.16        3.43      2.85 o 
  16   2   1        0.09        2.22      2.57 o 
  17   2   1        0.62        2.75      3.25 o 
  18   2   1        5.13        6.91      3.18 o 
  19   2   1      577.34      648.21     22.33 o 
 -19   3   1       41.48       42.80     11.37 o 
 -18   3   1        1.20        3.65      3.07 o 
 -17   3   1       15.86       19.94      7.72 o 
 -16   3   1        6.10        4.44      3.69 o 
 -15   3   1        0.06        2.54      3.03 o 
 -14   3   1       97.89      105.37      6.98 o 
 -13   3   1      164.99      182.21      6.83 o 
 -12   3   1        0.12        1.57      2.69 o 
 -11   3   1        8.10        8.87      2.83 o 
 -10   3   1      209.54      199.24      6.68 o 
  -9   3   1      143.28      141.02      4.56 o 
  -8   3   1       25.46       39.33      3.31 o 
  -7   3   1     1420.02     1521.11     20.50 o 
  -6   3   1     2404.99     2624.03     41.28 o 
  -5   3   1       58.35       50.52      2.66 o 
  -4   3   1       46.01       46.70      2.06 o 
  -3   3   1     1156.29     1097.47     14.83 o 
  -2   3   1     2271.05     2232.03     29.95 o 
  -1   3   1     3024.06     2907.80     37.40 o 
   0   3   1      155.57      155.62      2.10 o 
   1   3   1     3589.34     3282.87     35.53 o 
   2   3   1     2132.08     2136.81     24.37 o 
   3   3   1      712.24      675.09      6.51 o 
   4   3   1      543.26      529.21      6.23 o 
   5   3   1      134.22      145.46      2.67 o 
   6   3   1     2573.20     2769.85     37.45 o 
   7   3   1        9.46       16.04      3.10 o 
   8   3   1      227.20      217.89      5.77 o 
   9   3   1       12.10       15.14      3.79 o 
  10   3   1      352.85      347.37      8.83 o 
  11   3   1     2610.44     2632.45     41.58 o 
  12   3   1      249.50      242.85      9.50 o 
  13   3   1       17.02       19.10      4.76 o 
  14   3   1       11.69       13.75      5.49 o 
  15   3   1      162.88      163.67      8.88 o 
  16   3   1        4.46        3.99      2.93 o 
  17   3   1      120.31      149.48      9.34 o 
  18   3   1        0.88        0.17      2.30 o 
 -18   4   1        3.34        5.45      3.27 o 
 -17   4   1       12.19       10.03      7.65 o 
 -16   4   1      101.96      101.47      8.55 o 
 -15   4   1        3.71        2.41      2.64 o 
 -14   4   1      144.29      153.15      7.57 o 
 -13   4   1        1.65        3.65      1.95 o 
 -12   4   1       53.57       54.91      3.95 o 
 -11   4   1        2.91        3.08      1.71 o 
 -10   4   1        5.59        5.49      1.85 o 
  -9   4   1       29.79       34.72      5.45 o 
  -8   4   1        0.76        2.84      1.15 o 
  -7   4   1        2.77        6.04      1.91 o 
  -6   4   1      294.81      300.44      6.81 o 
  -5   4   1      485.43      519.81      8.61 o 
  -4   4   1      182.83      176.29      3.28 o 
  -3   4   1     1194.89     1166.67     15.10 o 
  -2   4   1     3934.58     3912.66     63.08 o 
  -1   4   1     3732.66     3677.49     45.30 o 
   0   4   1     8404.31     7983.93    125.44 o 
   1   4   1     3645.36     3598.15     70.86 o 
   2   4   1     1398.13     1400.29     23.63 o 
   3   4   1      232.39      240.70      4.67 o 
   4   4   1      145.01      144.98      2.52 o 
   5   4   1      242.27      228.35     10.11 o 
   6   4   1      257.26      264.69      4.07 o 
   7   4   1      206.16      194.33      3.59 o 
   8   4   1      135.65      144.53      4.38 o 
   9   4   1      335.87      332.81      9.61 o 
  10   4   1       22.79       25.17      6.36 o 
  11   4   1      816.27      755.32     21.19 o 
  12   4   1        0.30        0.80      2.87 o 
  13   4   1      359.11      352.05     13.66 o 
  14   4   1        0.25        1.70      2.78 o 
  15   4   1        2.69        0.88      2.70 o 
  16   4   1        1.63        2.98      3.91 o 
  17   4   1        2.29        5.88      3.54 o 
  18   4   1        0.93        3.35      2.59 o 
 -18   5   1      128.51      169.29     10.20 o 
 -17   5   1       30.37       21.03      9.83 o 
 -16   5   1        4.27       11.73      4.52 o 
 -15   5   1      107.76      101.55      8.16 o 
 -14   5   1      260.33      244.49      9.94 o 
 -13   5   1      137.35      131.64      6.33 o 
 -12   5   1      144.34      136.18      5.88 o 
 -11   5   1      120.57      107.23      3.95 o 
 -10   5   1        1.40        2.34      1.09 o 
  -9   5   1       96.60       95.85      4.33 o 
  -8   5   1      113.65      115.99      4.40 o 
  -7   5   1     1063.93     1133.59     18.49 o 
  -6   5   1       52.32       47.49      2.96 o 
  -5   5   1      269.54      257.61      4.74 o 
  -4   5   1      108.74       97.70      2.40 o 
  -3   5   1      731.58      690.57     11.48 o 
  -2   5   1      158.09      142.23      2.85 o 
  -1   5   1     2889.31     3030.40     39.91 o 
   0   5   1       80.61       73.59      1.70 o 
   1   5   1     2663.17     2585.69     30.90 o 
   2   5   1        0.07        0.82      0.56 o 
   3   5   1      143.18      154.20      3.60 o 
   4   5   1      448.88      450.24      4.88 o 
   5   5   1      614.50      635.10     11.80 o 
   6   5   1       78.13       74.94      2.51 o 
   7   5   1      185.21      217.35      4.37 o 
   8   5   1       28.71       28.21      2.76 o 
   9   5   1       67.38       65.18      3.54 o 
  10   5   1       46.87       44.62      3.10 o 
  11   5   1     1339.16     1399.49     44.16 o 
  12   5   1      389.74      398.49     11.63 o 
  13   5   1       12.29       12.19      4.40 o 
  14   5   1        4.92        7.49      3.77 o 
  15   5   1        8.99       10.91      4.18 o 
  16   5   1        0.36        2.69      2.29 o 
  17   5   1       25.17       21.31      9.18 o 
  18   5   1        0.77        3.35      3.39 o 
 -18   6   1        0.37        0.97      3.71 o 
 -17   6   1       24.80       20.06     12.11 o 
 -16   6   1      183.78      182.75     11.36 o 
 -15   6   1        1.54        3.54      2.87 o 
 -14   6   1       48.25       39.51      5.87 o 
 -13   6   1      317.23      297.95     10.01 o 
 -12   6   1        2.41        3.15      1.79 o 
 -11   6   1       31.65       25.18      9.61 o 
 -10   6   1        1.38        1.78      2.05 o 
  -9   6   1      191.60      176.87      7.14 o 
  -8   6   1       70.81       69.46      4.54 o 
  -7   6   1      367.71      370.91      9.11 o 
  -6   6   1      220.66      263.91      6.10 o 
  -5   6   1       60.65       64.72      3.26 o 
  -4   6   1       17.13       18.03      2.49 o 
  -3   6   1      554.25      570.00      6.11 o 
  -2   6   1      444.29      471.20      5.06 o 
  -1   6   1      633.25      668.21     11.79 o 
   0   6   1     2416.87     2441.85     23.47 o 
   1   6   1     2288.34     2322.65     45.68 o 
   2   6   1       59.96       59.26      1.64 o 
   3   6   1     1353.29     1432.68     23.04 o 
   4   6   1       75.14       78.20      2.50 o 
   5   6   1        0.44        0.96      0.91 o 
   6   6   1        2.13        1.36      0.83 o 
   7   6   1      112.06      108.50      4.07 o 
   8   6   1      625.03      635.44     13.11 o 
   9   6   1      226.56      242.33      6.88 o 
  10   6   1      194.31      187.43      7.24 o 
  11   6   1      323.69      337.12     13.31 o 
  12   6   1      244.03      254.09     12.35 o 
  13   6   1      735.06      733.91     23.11 o 
  14   6   1      397.05      435.51     26.34 o 
  15   6   1      196.51      205.88     12.01 o 
  16   6   1       39.38       40.45     14.49 o 
  17   6   1        0.00        2.34      2.43 o 
  18   6   1        1.73        2.08      3.75 o 
 -18   7   1        3.27        4.84      4.09 o 
 -17   7   1        1.96        3.21      3.93 o 
 -16   7   1       14.35       17.63     11.64 o 
 -15   7   1      138.24      146.31      7.79 o 
 -14   7   1       18.37       17.18      7.11 o 
 -13   7   1      153.97      159.01      6.89 o 
 -12   7   1        1.99        3.86      2.16 o 
 -11   7   1       71.24       64.40      5.46 o 
 -10   7   1       32.05       28.60      8.93 o 
  -9   7   1      190.31      183.35      7.77 o 
  -8   7   1        0.12       -0.06      2.07 o 
  -7   7   1     1649.16     1706.81     28.71 o 
  -6   7   1       47.82       56.77      4.08 o 
  -5   7   1     1816.19     1785.89     32.57 o 
  -4   7   1     1596.90     1621.79     25.97 o 
  -3   7   1     2536.05     2443.88     17.53 o 
  -2   7   1      231.91      249.62      3.71 o 
  -1   7   1     2263.85     2387.45     38.57 o 
   0   7   1        1.75        0.83      0.37 o 
   1   7   1     1880.03     1982.37     35.88 o 
   2   7   1      929.30      945.47      9.62 o 
   3   7   1        7.44        9.46      1.70 o 
   4   7   1      167.01      177.38      3.62 o 
   5   7   1     1500.84     1558.74     15.75 o 
   6   7   1        1.71        2.03      0.86 o 
   7   7   1      626.56      618.12     13.07 o 
   8   7   1       22.07       25.02      6.08 o 
   9   7   1      388.60      401.75      9.34 o 
  10   7   1       99.26       99.76      4.64 o 
  11   7   1     1701.53     1805.70     48.94 o 
  12   7   1        3.31        2.68      4.24 o 
  13   7   1      136.82      125.72     13.11 o 
  14   7   1      168.54      174.87     11.53 o 
  15   7   1        0.36        2.67      1.85 o 
  16   7   1       21.81       22.51      8.65 o 
  17   7   1        8.46       11.82      5.10 o 
 -17   8   1        1.17        2.73      3.03 o 
 -16   8   1       32.46       22.60     18.16 o 
 -15   8   1       14.04        8.85      4.85 o 
 -14   8   1      157.33      168.35      9.67 o 
 -13   8   1        2.68        3.18      2.00 o 
 -12   8   1       15.18       10.73      3.57 o 
 -11   8   1       36.58       44.44     11.70 o 
 -10   8   1        8.04        7.22      2.61 o 
  -9   8   1       16.68       17.04      5.51 o 
  -8   8   1        1.15        1.53      1.56 o 
  -7   8   1        3.09        4.69      2.11 o 
  -6   8   1      120.80      126.47      3.93 o 
  -5   8   1       87.51       88.97      3.04 o 
  -4   8   1       49.94       48.67      2.14 o 
  -3   8   1      428.25      441.13      8.81 o 
  -2   8   1     2434.41     2449.74     85.14 o 
  -1   8   1      621.16      627.96      5.76 o 
   0   8   1     2204.94     2358.78     53.21 o 
   1   8   1     3023.48     3240.63     66.73 o 
   2   8   1      646.36      661.41     17.72 o 
   3   8   1       35.78       40.15      1.53 o 
   4   8   1        8.26       11.45      2.33 o 
   5   8   1      241.95      256.25      5.26 o 
   6   8   1       66.00       64.42      2.91 o 
   7   8   1      136.29      130.22      4.51 o 
   8   8   1       92.96       95.22      5.48 o 
   9   8   1      346.76      294.39     58.77 o 
  10   8   1        1.09        2.48      2.13 o 
  11   8   1      613.11      647.21     22.87 o 
  12   8   1        7.88        9.14      4.75 o 
  13   8   1      423.96      423.64     15.97 o 
  14   8   1        1.20        3.69      2.97 o 
  15   8   1        5.77        6.31      3.39 o 
  16   8   1        1.60        3.69      3.02 o 
  17   8   1        4.30        3.73      2.46 o 
 -17   9   1        9.96        5.27      5.00 o 
 -16   9   1        0.21        0.71      2.74 o 
 -15   9   1       13.76        9.83      6.43 o 
 -14   9   1      131.51      123.73      7.10 o 
 -13   9   1       85.23       87.69      6.68 o 
 -12   9   1       54.21       55.10      8.54 o 
 -11   9   1       20.14       18.17      6.93 o 
 -10   9   1        4.06        3.37      2.54 o 
  -9   9   1        1.19        3.75      2.25 o 
  -8   9   1        2.19        2.57      1.97 o 
  -7   9   1       48.53       46.86      4.72 o 
  -6   9   1       31.54       33.69      4.32 o 
  -5   9   1       30.75       28.55      2.25 o 
  -4   9   1      217.55      224.28      4.99 o 
  -3   9   1       90.98       94.44      2.89 o 
  -2   9   1        2.96        4.53      1.17 o 
  -1   9   1      382.62      383.65      7.67 o 
   0   9   1       66.03       65.85      2.62 o 
   1   9   1     1388.98     1473.74     19.80 o 
   2   9   1      260.22      275.44      6.17 o 
   3   9   1       27.69       28.22      1.58 o 
   4   9   1      148.91      146.18      3.18 o 
   5   9   1       27.32       24.02      4.00 o 
   6   9   1       21.08       17.49      4.20 o 
   7   9   1      145.86      147.61      5.03 o 
   8   9   1       35.58       32.47      6.02 o 
   9   9   1        1.76        2.22      2.64 o 
  10   9   1        7.14        7.30      3.50 o 
  11   9   1      315.65      313.62     13.64 o 
  12   9   1       37.19       32.35     13.73 o 
  13   9   1       28.90       27.51     16.57 o 
  14   9   1        1.35        2.35      3.35 o 
  15   9   1       34.03       26.63     15.96 o 
  16   9   1        8.21        7.96      3.64 o 
 -16  10   1       72.49       72.26      7.57 o 
 -15  10   1       10.81        5.57      4.47 o 
 -14  10   1        0.97        1.20      2.46 o 
 -13  10   1       41.10       42.10     12.12 o 
 -12  10   1        9.97        7.58      2.88 o 
 -11  10   1      826.56      863.49     15.87 o 
 -10  10   1      485.57      480.35     15.11 o 
  -9  10   1      229.02      226.13      7.31 o 
  -8  10   1       31.09       25.31      8.05 o 
  -7  10   1        0.02        1.01      1.32 o 
  -6  10   1       59.47       66.85      4.33 o 
  -5  10   1       14.84       17.15      2.48 o 
  -4  10   1        2.56        1.65      0.70 o 
  -3  10   1       43.07       43.13      2.13 o 
  -2  10   1      264.53      261.44      5.42 o 
  -1  10   1      284.00      311.75      9.44 o 
   0  10   1        0.10        2.33      0.97 o 
   1  10   1      101.19      104.90      3.29 o 
   2  10   1       47.33       45.29      3.17 o 
   3  10   1      272.17      293.57      6.33 o 
   4  10   1       88.18       87.37      3.67 o 
   5  10   1       39.26       41.48      2.35 o 
   6  10   1       10.85       13.56      3.69 o 
   7  10   1        7.65        5.58      1.71 o 
   8  10   1      305.96      302.91      8.87 o 
   9  10   1       17.05       15.29      5.03 o 
  10  10   1      111.32      112.89      6.47 o 
  11  10   1       27.41       32.26     11.76 o 
  12  10   1       37.74       34.69     15.74 o 
  13  10   1       31.47       27.33     13.75 o 
  14  10   1       72.53       72.56     11.48 o 
  15  10   1      152.05      141.76      9.64 o 
  16  10   1        6.53        6.72      4.38 o 
 -15  11   1        3.70        4.85      3.29 o 
 -14  11   1        9.32        4.84      3.11 o 
 -13  11   1      224.69      209.95      9.38 o 
 -12  11   1        0.20        1.23      1.80 o 
 -11  11   1       85.02       70.61      7.13 o 
 -10  11   1       33.03       31.24      5.91 o 
  -9  11   1        7.40        7.44      2.36 o 
  -8  11   1      451.61      474.22     12.81 o 
  -7  11   1       87.11       81.21      5.49 o 
  -6  11   1      246.82      268.89      7.71 o 
  -5  11   1       59.77       55.19      2.61 o 
  -4  11   1       20.00       18.85      1.62 o 
  -3  11   1       12.87        8.44      1.98 o 
  -2  11   1      550.40      569.67     22.78 o 
  -1  11   1      234.72      230.89     10.32 o 
   0  11   1       65.35       63.64      2.90 o 
   1  11   1      471.19      496.56     10.38 o 
   2  11   1      359.19      345.45      7.19 o 
   3  11   1      204.08      216.97      7.34 o 
   4  11   1       48.97       45.14      3.29 o 
   5  11   1       50.24       50.39      2.96 o 
   6  11   1      157.91      163.39      6.23 o 
   7  11   1       59.41       62.30      4.01 o 
   8  11   1      399.71      411.36     13.06 o 
   9  11   1      100.18       95.48      5.89 o 
  10  11   1      167.66      158.50     12.01 o 
  11  11   1      216.27      203.65      9.74 o 
  12  11   1        3.02        6.22      3.29 o 
  13  11   1      270.05      292.41     16.94 o 
  14  11   1       54.51       42.36     23.47 o 
  15  11   1        5.57        9.52      5.82 o 
 -15  12   1        2.89        2.66      3.89 o 
 -14  12   1        0.00        2.19      2.80 o 
 -13  12   1       14.62       13.89      7.97 o 
 -12  12   1       20.67       15.50      7.94 o 
 -11  12   1        0.58        1.26      1.68 o 
 -10  12   1       10.90        9.02      4.11 o 
  -9  12   1        7.67        6.11      3.18 o 
  -8  12   1       24.39       18.96      5.64 o 
  -7  12   1        0.75        2.57      1.99 o 
  -6  12   1        7.56        9.07      2.95 o 
  -5  12   1        8.54        7.98      3.25 o 
  -4  12   1       11.64       11.93      1.88 o 
  -3  12   1      140.55      140.71      4.46 o 
  -2  12   1       88.53       81.96      3.66 o 
  -1  12   1      128.81      125.91      3.61 o 
   0  12   1      465.17      485.92     11.73 o 
   1  12   1      228.34      246.06     10.19 o 
   2  12   1       68.02       62.15      5.11 o 
   3  12   1      121.70      116.15      5.29 o 
   4  12   1       23.42       25.35      7.27 o 
   5  12   1        7.62       10.89      3.85 o 
   6  12   1        3.93        4.47      2.21 o 
   7  12   1       23.46       20.29      8.41 o 
   8  12   1        4.52        7.19      3.71 o 
   9  12   1        0.45        1.38      2.78 o 
  10  12   1        1.78        4.20      4.04 o 
  11  12   1      160.80      157.55     16.35 o 
  12  12   1        3.96        2.71      4.18 o 
  13  12   1       13.84       12.41      8.88 o 
  14  12   1      115.20      104.42     13.87 o 
 -14  13   1       94.05       98.84     10.81 o 
 -13  13   1        0.54        1.98      2.13 o 
 -12  13   1        4.06        4.36      4.82 o 
 -11  13   1       15.53       14.54      5.94 o 
 -10  13   1        0.39        1.29      2.69 o 
  -9  13   1        2.76        3.42      2.35 o 
  -8  13   1        1.36        2.02      2.04 o 
  -7  13   1        5.41        5.80      3.55 o 
  -6  13   1        1.98        2.03      1.69 o 
  -5  13   1        0.14        1.77      2.53 o 
  -4  13   1      143.01      159.99     10.05 o 
  -3  13   1       17.33       18.94      8.31 o 
  -2  13   1      119.92      113.51      7.56 o 
  -1  13   1       14.66       12.19      5.88 o 
   0  13   1        2.02        2.10      3.81 o 
   1  13   1      218.21      111.09     58.31 o 
   2  13   1      348.87      357.06     11.19 o 
   3  13   1        2.05        1.31      0.99 o 
   4  13   1        0.03        0.52      1.22 o 
   5  13   1        1.01        3.50      1.88 o 
   6  13   1       25.16       19.03      7.48 o 
   7  13   1       63.55       71.38      5.79 o 
   8  13   1        4.33        3.84      2.84 o 
   9  13   1       64.90       75.54     11.27 o 
  10  13   1        1.25        2.17      3.76 o 
  11  13   1       45.48       31.06     24.03 o 
  12  13   1        4.40        5.15      5.57 o 
  13  13   1       96.17       95.65     10.39 o 
 -13  14   1        6.95        6.89      4.70 o 
 -12  14   1       41.87       26.71     18.41 o 
 -11  14   1      802.78      858.14     28.79 o 
 -10  14   1      609.71      594.68     32.02 o 
  -9  14   1      105.78       96.37      8.77 o 
  -8  14   1        0.08        1.99      3.14 o 
  -7  14   1       57.41       59.10     20.40 o 
  -6  14   1       62.41       65.58     20.37 o 
  -5  14   1      133.76      127.95      9.32 o 
  -4  14   1       22.97       27.39     10.05 o 
  -3  14   1      241.24      235.73     13.64 o 
  -2  14   1      123.23      135.33     10.82 o 
  -1  14   1       79.28       94.82     11.50 o 
   0  14   1       67.51       75.45      6.70 o 
   1  14   1      361.66      385.19     16.06 o 
   2  14   1       93.08      104.85     11.15 o 
   3  14   1        6.96        5.18      1.79 o 
   4  14   1       66.88       65.44      8.04 o 
   5  14   1       68.55       71.18     10.79 o 
   6  14   1        0.26       -0.55      3.19 o 
   7  14   1        1.89        5.19      5.02 o 
   8  14   1       53.34       49.88     30.18 o 
   9  14   1      141.69      141.63     74.49 o 
  10  14   1      197.20      198.48     26.14 o 
  11  14   1        5.02        4.23     14.46 o 
  12  14   1        0.71        3.73      7.21 o 
 -11  15   1       48.50       28.24     21.21 o 
 -10  15   1      163.70      152.40     12.83 o 
  -9  15   1        6.40        5.54      4.30 o 
  -8  15   1      303.60      319.78     15.70 o 
  -7  15   1       12.96       12.53      5.98 o 
  -6  15   1       60.40       52.33     20.45 o 
  -5  15   1        1.68        1.87      3.15 o 
  -4  15   1      266.40      281.95     13.14 o 
  -3  15   1       51.52       50.92     17.38 o 
  -2  15   1      115.63      105.39     10.28 o 
  -1  15   1       83.09       81.88      8.80 o 
   0  15   1       66.78       46.23     22.72 o 
   1  15   1       76.21       72.84      7.87 o 
   2  15   1       16.11       17.60      6.75 o 
   3  15   1       82.14       88.21      7.90 o 
   4  15   1       54.65       45.52     18.77 o 
   5  15   1        1.24        2.23      2.67 o 
   6  15   1       61.15       42.90     31.36 o 
   7  15   1      143.91      159.41     22.61 o 
   8  15   1      399.62      427.77     32.60 o 
   9  15   1      146.02      153.62     24.15 o 
  10  15   1        7.92        0.43      6.98 o 
  11  15   1       11.47        8.54      6.68 o 
 -10  16   1        0.91        0.97      4.76 o 
  -9  16   1        0.39        3.54      3.31 o 
  -8  16   1       17.06        8.17      7.19 o 
  -7  16   1        0.21        2.85      2.96 o 
  -6  16   1        0.33        0.97      3.85 o 
  -5  16   1       77.29       67.22     11.78 o 
  -4  16   1        8.88        7.66      5.26 o 
  -3  16   1      452.65      445.10     16.28 o 
  -2  16   1        3.60        5.73      4.50 o 
  -1  16   1       12.38       12.93      7.56 o 
   0  16   1        0.11        2.58      3.55 o 
   1  16   1        2.91        2.10      2.26 o 
   2  16   1      169.42      152.16      9.49 o 
   3  16   1        1.01        0.30      3.69 o 
   4  16   1        0.75        0.28      3.99 o 
   5  16   1        1.70        0.91      2.73 o 
   6  16   1        3.89        4.66      4.87 o 
   8  16   1       39.79       37.27     39.35 o 
   9  16   1      132.86      125.18     20.51 o 
  10  16   1       36.76       32.69     46.03 o 
  -8  17   1        2.62        2.55      2.37 o 
  -7  17   1        2.61        2.07      2.57 o 
  -6  17   1        4.09        4.81      3.92 o 
  -5  17   1        1.30        2.84      4.05 o 
  -4  17   1      108.06      101.87      9.72 o 
  -3  17   1       46.12       39.51     19.74 o 
  -2  17   1       32.72       19.96     11.71 o 
  -1  17   1       52.19       42.41     22.54 o 
   0  17   1        4.11        7.80      5.58 o 
   1  17   1        0.01       -0.64      4.72 o 
   2  17   1      218.25      235.69     16.16 o 
   3  17   1        0.06        2.65      3.36 o 
   4  17   1       51.45       34.26     25.69 o 
   5  17   1        3.60        2.16      4.53 o 
   6  17   1        2.30        3.21      5.74 o 
   7  17   1        8.07        8.02     15.77 o 
   8  17   1        0.39       -0.39      8.02 o 
  -6  18   1        4.12        4.47      3.95 o 
  -5  18   1      104.16       89.16     13.51 o 
  -4  18   1       24.17       19.38     16.99 o 
  -3  18   1      174.05      177.33     15.28 o 
  -2  18   1       26.95       20.69     11.38 o 
  -1  18   1        0.38        6.91      5.83 o 
   0  18   1       10.45       10.17      9.71 o 
   1  18   1        0.08        3.25      4.41 o 
   2  18   1        1.07        3.70      4.17 o 
   3  18   1        3.68        4.91      4.16 o 
   4  18   1        0.52        2.26      3.33 o 
   5  18   1        4.47        5.11     11.43 o 
   6  18   1        0.99       -0.99      7.27 o 
  -1  19   1       91.27       82.24     18.76 o 
   0  19   1       10.19        3.00      6.91 o 
 -18   0   2       44.45       62.76     17.08 o 
 -17   0   2        0.84        7.55      5.49 o 
 -16   0   2        0.16        2.57      4.61 o 
 -15   0   2       49.06       33.65     13.30 o 
 -14   0   2      318.64      280.39     14.21 o 
 -13   0   2      158.26      148.00      9.96 o 
 -12   0   2      422.50      456.75     17.39 o 
 -11   0   2      262.52      276.76     13.28 o 
 -10   0   2      985.59     1009.00     33.65 o 
  -9   0   2      634.25      640.40     21.07 o 
  -8   0   2     3877.78     3677.41    762.64 o 
  -7   0   2     4136.18     4419.37     46.31 o 
  -6   0   2      586.20      619.54     76.24 o 
  -5   0   2      130.40      117.80      5.62 o 
  -4   0   2      345.62      322.62      9.37 o 
  -3   0   2     2507.82     2514.90     54.60 o 
  -2   0   2      399.59      388.40      6.47 o 
  -1   0   2     2718.86     2617.32     43.09 o 
   0   0   2     2442.02     2436.94     27.02 o 
   1   0   2      925.57      956.13      9.47 o 
   2   0   2     3025.48     3011.96     44.37 o 
   3   0   2     1227.54     1214.13     25.91 o 
   4   0   2     5639.26     5569.29    146.74 o 
   5   0   2     2780.82     3111.21    105.26 o 
   6   0   2       74.30       70.82      4.58 o 
   7   0   2        0.95        1.87      1.63 o 
   8   0   2      509.07      484.32      8.55 o 
   9   0   2      132.16      134.66      2.94 o 
  10   0   2      208.74      217.14     11.97 o 
  11   0   2     2014.91     2061.07     49.67 o 
  12   0   2      819.48      713.68     22.42 o 
  13   0   2        1.04       -0.26      5.95 o 
  14   0   2      387.94      383.48     21.78 o 
  15   0   2       23.83       32.72     19.42 o 
  16   0   2       77.24       81.48     14.04 o 
  17   0   2      289.24      360.83     26.24 o 
  18   0   2       55.02       39.48     27.31 o 
 -18   1   2       40.94       54.23     13.67 o 
 -17   1   2       23.11       17.37      9.31 o 
 -16   1   2       12.59       13.04      7.83 o 
 -15   1   2        4.18        4.89      3.36 o 
 -14   1   2       41.43       26.19      5.19 o 
 -13   1   2      258.73      229.23      9.29 o 
 -12   1   2       42.96       39.46     11.05 o 
 -11   1   2       11.30        9.22      3.16 o 
 -10   1   2       73.42       60.59      6.85 o 
  -9   1   2        1.10        5.87      2.28 o 
  -8   1   2        6.89       14.50      4.32 o 
  -7   1   2     1417.25     1471.02     29.90 o 
  -6   1   2     1413.62     1477.09     43.31 o 
  -5   1   2       35.89       31.14      4.59 o 
  -4   1   2      821.13      782.00     11.72 o 
  -3   1   2     1222.11     1198.84     26.06 o 
  -2   1   2      200.25      163.45      3.57 o 
  -1   1   2       71.99       78.46      2.23 o 
   0   1   2       42.55       45.61      1.71 o 
   1   1   2       26.26       20.92      1.81 o 
   2   1   2      584.56      531.94     11.19 o 
   3   1   2      294.52      263.35      3.91 o 
   4   1   2       33.83       24.34      4.92 o 
   5   1   2     5030.83     5273.29     98.48 o 
   6   1   2     2167.43     2258.04     41.72 o 
   7   1   2      151.67      126.01      9.08 o 
   8   1   2      861.84      851.53     19.18 o 
   9   1   2      385.14      378.67      8.45 o 
  10   1   2      149.32      130.70      7.69 o 
  11   1   2      307.50      328.27     11.22 o 
  12   1   2      255.06      267.14      9.82 o 
  13   1   2       27.04       37.04     11.44 o 
  14   1   2        6.71        5.40      3.22 o 
  15   1   2        3.09        4.36      3.52 o 
  16   1   2        2.46        6.79      4.15 o 
  17   1   2        9.45       12.76      5.69 o 
  18   1   2       12.89       29.38      9.90 o 
 -18   2   2        0.92        2.15      4.60 o 
 -17   2   2        1.57        4.83      4.07 o 
 -16   2   2        0.05        1.42      3.53 o 
 -15   2   2       14.99       14.22      6.97 o 
 -14   2   2       54.68       51.98      5.17 o 
 -13   2   2       97.42       93.45      6.19 o 
 -12   2   2        0.96        2.67      2.46 o 
 -11   2   2       52.96       50.90     11.00 o 
 -10   2   2        0.75        3.59      2.31 o 
  -9   2   2       51.61       51.75      4.43 o 
  -8   2   2       54.36       56.58      4.61 o 
  -7   2   2      152.24      154.33      7.58 o 
  -6   2   2       21.96       29.41      6.92 o 
  -5   2   2       11.30       14.04      3.50 o 
  -4   2   2       46.77       45.32      3.33 o 
  -3   2   2       11.06        9.28      1.85 o 
  -2   2   2     1375.70     1355.09     42.48 o 
  -1   2   2      159.14      161.72      3.30 o 
   0   2   2      384.82      400.49      4.85 o 
   1   2   2       38.81       39.12      1.66 o 
   2   2   2      261.88      272.11      3.58 o 
   3   2   2       12.62       13.95      1.74 o 
   4   2   2       10.24       11.40      2.29 o 
   5   2   2       14.30       19.30      3.38 o 
   6   2   2       20.37       27.08      3.65 o 
   7   2   2      130.92      135.17      4.12 o 
   8   2   2        8.65        9.77      1.25 o 
   9   2   2       33.96       37.81      7.23 o 
  10   2   2        3.48        4.79      1.66 o 
  11   2   2       14.47       21.80      6.22 o 
  12   2   2        0.29        3.45      4.27 o 
  13   2   2        3.88        7.09      3.15 o 
  14   2   2        6.17        5.58      4.26 o 
  15   2   2       19.33       19.39      7.54 o 
  16   2   2        1.38        4.97      4.05 o 
  17   2   2        0.37        0.84      3.33 o 
  18   2   2        3.77        5.34      3.58 o 
 -18   3   2       16.86       19.72      9.88 o 
 -17   3   2        5.63        0.90      3.48 o 
 -16   3   2        0.58        3.91      2.55 o 
 -15   3   2       29.85       21.78      9.18 o 
 -14   3   2      229.36      201.32      9.44 o 
 -13   3   2      206.72      184.89      7.55 o 
 -12   3   2       23.62       21.26      6.04 o 
 -11   3   2       17.69        9.79      2.92 o 
 -10   3   2       21.20       34.70      7.47 o 
  -9   3   2        0.02        3.24      2.49 o 
  -8   3   2       29.73       32.94      8.07 o 
  -7   3   2      494.05      536.38     11.89 o 
  -6   3   2        6.33       10.74      3.36 o 
  -5   3   2       77.86       88.24      4.97 o 
  -4   3   2      107.53       98.12      4.44 o 
  -3   3   2       79.46       84.59      3.08 o 
  -2   3   2        0.76        1.93      1.37 o 
  -1   3   2       11.68       17.25      2.56 o 
   0   3   2      362.35      381.30      4.91 o 
   1   3   2        7.02        8.38      1.79 o 
   2   3   2      155.45      138.96      2.64 o 
   3   3   2      112.32      104.18      2.60 o 
   4   3   2        7.08        5.40      1.35 o 
   5   3   2     1556.33     1608.01     23.92 o 
   6   3   2      156.01      158.66      4.06 o 
   7   3   2        0.30        0.63      1.02 o 
   8   3   2      108.51      102.13      3.04 o 
   9   3   2        0.09        0.50      0.46 o 
  10   3   2      180.28      184.91      6.09 o 
  11   3   2      404.78      426.12     13.82 o 
  12   3   2        0.62        4.75      3.20 o 
  13   3   2       50.12       42.89     13.76 o 
  14   3   2      137.69      115.21      8.93 o 
  15   3   2       13.07        9.92      4.11 o 
  16   3   2        4.13       10.09      4.06 o 
  17   3   2       19.25       20.40      8.08 o 
  18   3   2       60.04       74.30     10.57 o 
 -18   4   2        0.02        1.00      2.46 o 
 -17   4   2        0.05        2.41      3.89 o 
 -16   4   2        2.23        2.38      3.51 o 
 -15   4   2        3.44        2.61      2.14 o 
 -14   4   2      320.79      309.49     11.28 o 
 -13   4   2       54.70       49.05      4.31 o 
 -12   4   2      139.17      129.56      6.10 o 
 -11   4   2        1.17        2.37      2.58 o 
 -10   4   2       28.13       43.23     10.57 o 
  -9   4   2        2.94        4.30      2.12 o 
  -8   4   2      598.55      653.70     15.51 o 
  -7   4   2      601.23      661.23     16.47 o 
  -6   4   2       20.92       30.71      5.13 o 
  -5   4   2        3.59        7.07      1.94 o 
  -4   4   2        1.06        2.73      1.08 o 
  -3   4   2      459.62      475.34      6.72 o 
  -2   4   2      797.04      833.93     10.99 o 
  -1   4   2      145.48      129.87      2.63 o 
   0   4   2      129.63      130.88      2.59 o 
   1   4   2     3078.31     3236.27     55.69 o 
   2   4   2       47.35       48.37      2.47 o 
   3   4   2      922.41      865.65     12.94 o 
   4   4   2      309.04      353.53      6.76 o 
   5   4   2     4062.13     4369.29     66.72 o 
   6   4   2       20.25       19.19      3.01 o 
   7   4   2      133.15      126.74      3.44 o 
   8   4   2       82.15       82.48      2.64 o 
   9   4   2       56.65       55.52      2.41 o 
  10   4   2       77.19       64.14      4.80 o 
  11   4   2      244.99      248.91     10.27 o 
  12   4   2     1537.78     1468.65     28.42 o 
  13   4   2      168.50      152.58      8.47 o 
  14   4   2        2.85        2.74      1.98 o 
  15   4   2       66.83       65.61      7.96 o 
  16   4   2        0.33        3.55      3.90 o 
  17   4   2      372.92      447.21     18.98 o 
  18   4   2       89.87       92.11      8.72 o 
 -18   5   2        6.89        7.80      6.04 o 
 -17   5   2        0.23        1.63      4.01 o 
 -16   5   2       63.10       49.93     23.18 o 
 -15   5   2       11.80        7.60      4.40 o 
 -14   5   2       86.84       80.76      5.42 o 
 -13   5   2       12.88       17.86      5.59 o 
 -12   5   2      462.64      429.88     12.26 o 
 -11   5   2       47.11       48.62     14.03 o 
 -10   5   2      387.54      405.01     10.25 o 
  -9   5   2       62.13       65.04      6.25 o 
  -8   5   2      260.48      276.71      8.86 o 
  -7   5   2      110.93      124.61      5.83 o 
  -6   5   2       72.68       74.32      3.91 o 
  -5   5   2      464.52      527.68     20.38 o 
  -4   5   2        1.11       13.53      6.20 o 
  -3   5   2       87.79       74.89      3.40 o 
  -2   5   2     2375.21     2509.86     62.48 o 
  -1   5   2     1591.74     1586.40     16.02 o 
   0   5   2     1718.70     1851.98     34.30 o 
   1   5   2      612.57      575.62      9.02 o 
   2   5   2       36.03       26.36      5.27 o 
   3   5   2       15.27       13.54      1.28 o 
   4   5   2      173.44      189.32      3.70 o 
   5   5   2      503.45      544.76     11.75 o 
   6   5   2      217.38      228.95      4.83 o 
   7   5   2      143.45      138.76      3.72 o 
   8   5   2       30.64       34.62      3.09 o 
   9   5   2      137.59      125.60      3.85 o 
  10   5   2      514.06      494.73     13.83 o 
  11   5   2       44.62       43.82     11.58 o 
  12   5   2      271.15      276.99     13.19 o 
  13   5   2        5.51        9.95      4.15 o 
  14   5   2        5.68        9.72      5.15 o 
  15   5   2        0.87        2.20      2.46 o 
  16   5   2       55.35       43.06     18.56 o 
  17   5   2        3.57        4.23      3.87 o 
 -17   6   2        2.86        3.79      4.04 o 
 -16   6   2        1.18        2.01      3.37 o 
 -15   6   2      144.17      141.17     10.15 o 
 -14   6   2      107.94      111.70      6.61 o 
 -13   6   2      253.34      225.65      8.82 o 
 -12   6   2        5.56        4.16      2.53 o 
 -11   6   2      451.11      459.67     18.27 o 
 -10   6   2       14.57       20.73      5.03 o 
  -9   6   2      145.23      133.25      6.50 o 
  -8   6   2      193.92      211.12      7.45 o 
  -7   6   2      453.12      462.86     11.10 o 
  -6   6   2       91.72       90.60      4.31 o 
  -5   6   2       27.20       28.40      4.37 o 
  -4   6   2        1.33        5.02      1.41 o 
  -3   6   2      122.67      132.99      4.44 o 
  -2   6   2     2800.53     3007.51     31.46 o 
  -1   6   2       73.44       79.90      3.23 o 
   0   6   2     2310.87     2425.28     52.83 o 
   1   6   2      508.92      517.24     15.43 o 
   2   6   2      407.74      448.30     10.25 o 
   3   6   2      233.26      237.30      3.55 o 
   4   6   2       10.16       12.82      1.79 o 
   5   6   2       13.72       16.71      3.17 o 
   6   6   2       15.28       18.10      2.87 o 
   7   6   2      369.98      368.38      7.61 o 
   8   6   2       17.09       17.61      4.58 o 
   9   6   2       50.45       50.28      3.21 o 
  10   6   2        0.07        2.71      3.14 o 
  11   6   2        1.18        2.65      1.90 o 
  12   6   2       75.55       70.30      9.06 o 
  13   6   2       79.21       90.38      8.87 o 
  14   6   2        0.01        1.47      3.02 o 
  15   6   2       26.16       22.09     11.82 o 
  16   6   2        0.02        2.42      2.32 o 
  17   6   2        7.60        7.80      4.62 o 
 -17   7   2        7.94       10.47      7.67 o 
 -16   7   2       36.88       27.74     18.39 o 
 -15   7   2       12.42       11.28      5.62 o 
 -14   7   2      391.30      404.88     18.90 o 
 -13   7   2        0.15        2.22      2.11 o 
 -12   7   2      154.89      158.56      9.43 o 
 -11   7   2       81.54       71.54      7.01 o 
 -10   7   2       13.59       16.40      5.31 o 
  -9   7   2      262.88      282.29      9.59 o 
  -8   7   2      246.73      247.25      7.83 o 
  -7   7   2       63.95       71.00      6.29 o 
  -6   7   2      348.58      351.86      9.58 o 
  -5   7   2       21.68       26.31      6.07 o 
  -4   7   2      141.13      130.59      4.20 o 
  -3   7   2      235.60      222.63      6.25 o 
  -2   7   2      932.74      948.12     23.08 o 
  -1   7   2      279.79      275.76      6.03 o 
   0   7   2     1415.32     1529.50     25.86 o 
   1   7   2       62.52       64.74      1.81 o 
   2   7   2       10.95        9.81      1.04 o 
   3   7   2      173.52      171.15      5.00 o 
   4   7   2       36.58       30.86      3.37 o 
   5   7   2      149.19      145.08      4.53 o 
   6   7   2       15.66       14.78      3.85 o 
   7   7   2       25.28       21.24      2.94 o 
   8   7   2        3.77        2.32      0.93 o 
   9   7   2      506.36      512.17     11.65 o 
  10   7   2        9.36        9.37      2.65 o 
  11   7   2      274.17      268.92     10.35 o 
  12   7   2      112.60      116.65      8.72 o 
  13   7   2       32.29       32.98      6.64 o 
  14   7   2      137.56      127.78      7.87 o 
  15   7   2       15.50        9.95      3.97 o 
  16   7   2        4.34        5.08      2.77 o 
  17   7   2       58.41       60.64     13.10 o 
 -17   8   2        4.90        5.00      4.50 o 
 -16   8   2       39.64       26.48     18.29 o 
 -15   8   2       43.89       46.45      7.85 o 
 -14   8   2      366.17      365.76     11.86 o 
 -13   8   2       37.45       29.15     10.86 o 
 -12   8   2      174.29      145.66      8.26 o 
 -11   8   2        1.13        2.99      2.73 o 
 -10   8   2      125.36      117.60      6.14 o 
  -9   8   2       95.88      100.06      6.33 o 
  -8   8   2       35.69       37.72      5.49 o 
  -7   8   2        0.39        1.96      1.79 o 
  -6   8   2        6.64        9.90      2.52 o 
  -5   8   2        0.02        1.91      1.92 o 
  -4   8   2      323.51      316.09      8.33 o 
  -3   8   2      557.50      554.86     10.42 o 
  -2   8   2       71.81       82.41      3.32 o 
  -1   8   2     1150.74     1204.92     12.96 o 
   0   8   2      589.81      643.67     11.81 o 
   1   8   2      417.46      457.40     14.03 o 
   2   8   2      344.90      330.87     36.50 o 
   3   8   2     2142.13     2204.24     16.42 o 
   4   8   2       38.36       37.84      2.22 o 
   5   8   2     1419.99     1487.68     21.34 o 
   6   8   2        0.37        0.51      1.27 o 
   7   8   2      201.55      195.81      8.11 o 
   8   8   2      320.41      305.78     15.15 o 
   9   8   2      323.75      317.79      7.71 o 
  10   8   2      546.74      536.46     14.22 o 
  11   8   2       29.34       25.30      8.71 o 
  12   8   2      656.84      665.80     15.58 o 
  13   8   2       50.10       50.17      7.79 o 
  14   8   2       37.22       47.16      8.12 o 
  15   8   2      120.92      128.71     12.62 o 
  16   8   2        0.80        1.73      3.83 o 
 -16   9   2        2.12        1.91      4.12 o 
 -15   9   2       59.49       42.34      8.80 o 
 -14   9   2       17.70       18.25      7.54 o 
 -13   9   2       57.48       49.03      9.01 o 
 -12   9   2      288.01      254.02      9.30 o 
 -11   9   2        5.05        7.58      3.58 o 
 -10   9   2      190.95      190.96      8.21 o 
  -9   9   2      210.53      212.90      7.95 o 
  -8   9   2      169.39      170.63      7.55 o 
  -7   9   2        5.62        6.25      2.34 o 
  -6   9   2        2.84        3.86      1.76 o 
  -5   9   2       17.74       21.92      5.60 o 
  -4   9   2      103.83      103.68      3.92 o 
  -3   9   2        0.01        1.50      1.01 o 
  -2   9   2     1132.12     1220.54     21.17 o 
  -1   9   2      442.56      448.63      9.16 o 
   0   9   2     1131.49     1175.91     20.53 o 
   1   9   2      385.87      392.33      8.82 o 
   2   9   2      132.25      142.54      3.26 o 
   3   9   2       29.07       27.15      2.34 o 
   4   9   2        5.77        4.51      1.55 o 
   5   9   2       52.96       47.43      3.04 o 
   6   9   2      153.85      152.50      4.93 o 
   7   9   2        2.04        2.31      1.57 o 
   8   9   2       89.13       90.73      5.45 o 
   9   9   2       84.46       73.73      6.81 o 
  10   9   2      404.52      394.79     11.18 o 
  11   9   2       85.42       82.48      6.71 o 
  12   9   2      166.70      160.24      9.49 o 
  13   9   2        2.07        2.54      1.83 o 
  14   9   2        3.80        7.50      3.73 o 
  15   9   2       11.46        9.09      8.37 o 
  16   9   2       24.71       19.82     10.99 o 
 -16  10   2        7.04        8.68      5.55 o 
 -15  10   2      119.41      116.66      7.46 o 
 -14  10   2       31.30       19.14     10.53 o 
 -13  10   2      102.55       76.72      6.34 o 
 -12  10   2        0.00        0.41      2.55 o 
 -11  10   2      167.25      157.52      7.41 o 
 -10  10   2        3.04        3.36      1.79 o 
  -9  10   2      142.24      140.28      6.74 o 
  -8  10   2       20.24       19.92      5.30 o 
  -7  10   2       87.58       92.98      4.74 o 
  -6  10   2      108.18      108.39      5.14 o 
  -5  10   2      104.65      113.25      5.39 o 
  -4  10   2       20.11       22.38      4.45 o 
  -3  10   2      311.07      310.40      7.06 o 
  -2  10   2     1137.60     1194.45     16.20 o 
  -1  10   2       55.46       57.12      3.61 o 
   0  10   2      688.65      704.83     14.15 o 
   1  10   2       25.22       23.14      1.78 o 
   2  10   2      332.33      335.65      6.22 o 
   3  10   2       76.78       73.47      2.33 o 
   4  10   2       12.98       14.37      2.26 o 
   5  10   2       11.91       11.49      3.98 o 
   6  10   2        6.32        7.66      3.23 o 
   7  10   2      171.08      178.82      9.56 o 
   8  10   2      202.02      197.48      9.04 o 
   9  10   2       27.42       28.22     10.42 o 
  10  10   2        6.98        6.68      3.05 o 
  11  10   2        8.67        8.18      3.79 o 
  12  10   2       44.28       35.02      7.11 o 
  13  10   2       18.54        8.80      6.10 o 
  14  10   2        0.47        2.18      2.09 o 
  15  10   2       13.56       10.20     12.56 o 
 -15  11   2       43.86       17.27     15.02 o 
 -14  11   2      127.20      118.28      7.30 o 
 -13  11   2        7.19       11.26      5.52 o 
 -12  11   2       54.65       51.29      5.09 o 
 -11  11   2        8.10        8.30      3.54 o 
 -10  11   2       31.78       27.89      5.00 o 
  -9  11   2      179.58      187.19      8.81 o 
  -8  11   2      103.99      105.33      6.53 o 
  -7  11   2        7.60        7.70      2.45 o 
  -6  11   2      198.91      198.62      6.14 o 
  -5  11   2      111.75      112.48      4.86 o 
  -4  11   2      938.84      915.40     21.32 o 
  -3  11   2        3.56        4.53      1.99 o 
  -2  11   2      362.49      354.56     10.51 o 
  -1  11   2       17.58       15.39      1.16 o 
   0  11   2      471.41      461.64     14.13 o 
   1  11   2        1.45        1.76      1.33 o 
   2  11   2       50.33       47.46      3.57 o 
   3  11   2       93.63       92.08      3.50 o 
   4  11   2      149.82      152.53      7.01 o 
   5  11   2      139.66      130.97      5.50 o 
   6  11   2       15.83       23.13      7.10 o 
   7  11   2      377.56      403.33     12.79 o 
   8  11   2       50.44       56.26      6.76 o 
   9  11   2      360.64      351.51     14.74 o 
  10  11   2        0.58        2.08      3.42 o 
  11  11   2      218.38      215.84     14.72 o 
  12  11   2       32.25       30.13     17.15 o 
  13  11   2        0.03        1.73      4.03 o 
  14  11   2       24.34       15.17     12.23 o 
 -14  12   2      164.21      168.19      9.81 o 
 -13  12   2       14.15        7.27      5.95 o 
 -12  12   2      320.78      305.25     14.79 o 
 -11  12   2       51.44       52.74      7.87 o 
 -10  12   2       72.94       56.11      6.05 o 
  -9  12   2       14.28       12.70      5.86 o 
  -8  12   2      323.03      339.31     12.39 o 
  -7  12   2       63.08       61.49      5.67 o 
  -6  12   2      333.21      334.43     10.37 o 
  -5  12   2      199.61      204.48      7.04 o 
  -4  12   2      123.85      124.13      4.61 o 
  -3  12   2      780.70      724.92     11.15 o 
  -2  12   2        4.88        3.89      2.20 o 
  -1  12   2      238.75      233.39      7.68 o 
   0  12   2        1.05        2.23      1.77 o 
   1  12   2      422.63      406.01      9.62 o 
   2  12   2       43.52       37.87      3.80 o 
   3  12   2      215.29      218.99      7.46 o 
   4  12   2      162.85      171.89      9.95 o 
   5  12   2        2.17        2.98      2.83 o 
   6  12   2      167.49      172.74     10.04 o 
   7  12   2        7.97        8.63      4.47 o 
   8  12   2      645.18      686.47     18.54 o 
   9  12   2      539.16      554.90     20.97 o 
  10  12   2      376.15      387.49     19.78 o 
  11  12   2        5.02        2.97      5.19 o 
  12  12   2        1.74        2.10      4.31 o 
  13  12   2       34.86       24.51     20.81 o 
  14  12   2        0.90        3.85      4.19 o 
 -13  13   2        0.23        2.23      3.09 o 
 -12  13   2       10.70        2.87      4.86 o 
 -11  13   2      110.89      110.88     12.55 o 
 -10  13   2       14.63       12.82      6.19 o 
  -9  13   2      173.84      166.46     11.29 o 
  -8  13   2       37.81       27.49     10.96 o 
  -7  13   2       23.05       20.30      9.72 o 
  -6  13   2       38.12       41.99      4.94 o 
  -5  13   2      250.04      253.21     12.72 o 
  -4  13   2      243.46      251.38     12.65 o 
  -3  13   2      170.73      166.65      7.29 o 
  -2  13   2        5.93        2.93      2.33 o 
  -1  13   2       92.02       94.77      5.39 o 
   0  13   2      166.07      155.04      7.34 o 
   1  13   2       62.75       50.15      4.89 o 
   2  13   2      299.00      290.32     10.44 o 
   3  13   2       32.79       31.07      4.45 o 
   4  13   2      166.14      173.46     10.21 o 
   5  13   2       93.72       77.37      8.76 o 
   6  13   2      343.23      353.66     16.51 o 
   7  13   2      201.11      195.84     10.54 o 
   8  13   2        8.51        4.18      3.59 o 
   9  13   2       61.10       64.70      6.33 o 
  10  13   2        0.23        2.57      3.83 o 
  11  13   2        0.00        2.62      4.59 o 
  12  13   2       35.43       28.55     23.30 o 
  13  13   2        2.13        1.49      4.00 o 
 -12  14   2        8.74        8.11      5.22 o 
 -11  14   2       14.39       11.15      9.70 o 
 -10  14   2        3.41        2.70      3.60 o 
  -9  14   2       38.64       33.38     14.76 o 
  -8  14   2        8.00        9.21      5.30 o 
  -7  14   2        0.02        3.78      3.28 o 
  -6  14   2       74.05       55.46     20.15 o 
  -5  14   2      190.53      198.83     11.33 o 
  -4  14   2        2.31        3.92      3.88 o 
  -3  14   2      173.99      155.60     10.78 o 
  -2  14   2      152.69      142.86      9.62 o 
  -1  14   2       31.36       25.47     11.71 o 
   0  14   2        0.03        1.80      1.69 o 
   1  14   2      172.18      175.30     15.05 o 
   2  14   2       88.41       81.70     35.46 o 
   3  14   2       15.82       11.43      8.17 o 
   4  14   2       90.25      101.36     12.64 o 
   5  14   2        0.05        2.55      2.87 o 
   6  14   2        7.92       11.16      6.30 o 
   7  14   2       60.13       64.18     10.76 o 
   8  14   2      208.90      201.07     10.43 o 
   9  14   2       20.44       13.78     10.23 o 
  10  14   2       20.89       16.58     10.19 o 
  11  14   2       31.94       15.80     19.57 o 
  12  14   2        0.27        1.65      8.34 o 
 -11  15   2        0.73        0.38      4.39 o 
 -10  15   2        3.69        1.89      3.99 o 
  -9  15   2        4.06        5.81      3.77 o 
  -8  15   2        7.62        4.47      3.75 o 
  -7  15   2        0.05        1.94      4.63 o 
  -6  15   2       85.50       72.39     10.77 o 
  -5  15   2       12.86       14.62      9.09 o 
  -4  15   2      501.14      468.38     24.76 o 
  -3  15   2        4.61        1.96      2.10 o 
  -2  15   2      173.90      165.13     16.10 o 
  -1  15   2        2.01        5.50      3.78 o 
   0  15   2      136.35      149.40     15.28 o 
   1  15   2        0.52        6.65      4.30 o 
   2  15   2      141.78      147.23     14.42 o 
   3  15   2       14.51       15.38      7.55 o 
   4  15   2       44.72       39.44     23.61 o 
   5  15   2       50.31       45.16     23.35 o 
   6  15   2        0.02        1.17      5.02 o 
   7  15   2      100.93      119.40     12.18 o 
   8  15   2       14.97       14.61     12.04 o 
   9  15   2      179.20      176.14     25.71 o 
  10  15   2        7.47        8.02     11.70 o 
  -9  16   2        2.82        4.30      3.19 o 
  -8  16   2      138.76      126.39      9.94 o 
  -7  16   2       10.77        9.41      4.07 o 
  -6  16   2      142.82      145.30     15.05 o 
  -5  16   2       32.80       35.91     21.47 o 
  -4  16   2       57.58       63.86     27.12 o 
  -3  16   2      118.38      112.60     11.55 o 
  -2  16   2       18.47       18.90     11.05 o 
  -1  16   2      108.35      104.35     11.00 o 
   0  16   2       10.89       12.54      9.66 o 
   1  16   2      132.84      123.79     12.44 o 
   2  16   2        2.11        5.90      5.56 o 
   3  16   2      110.30      106.29     13.57 o 
   4  16   2       53.15       50.02     18.75 o 
   5  16   2        0.42        4.32      4.82 o 
   6  16   2       42.52       33.51     22.22 o 
   7  16   2        1.72        3.28      5.24 o 
   8  16   2      206.02      185.87     14.74 o 
   9  16   2      125.82      116.98     21.14 o 
  -7  17   2        4.06        4.75      6.49 o 
  -6  17   2        6.53        8.04      5.24 o 
  -5  17   2       41.06       24.72     20.97 o 
  -4  17   2        1.23        5.20      5.86 o 
  -3  17   2        1.47        2.96      4.56 o 
  -2  17   2       16.19       14.81      9.69 o 
  -1  17   2       45.85       32.53     24.20 o 
   0  17   2      102.26      115.52     13.50 o 
   1  17   2       47.43       39.11     20.42 o 
   2  17   2      155.64      137.57     14.53 o 
   3  17   2        4.19        4.91      4.33 o 
   4  17   2       33.57       28.39     23.80 o 
   5  17   2        0.00        1.36      2.45 o 
   6  17   2       27.52       12.52     11.77 o 
   7  17   2        2.71        2.82      3.90 o 
  -4  18   2       16.69       15.91      8.95 o 
  -3  18   2       49.53       29.20     31.59 o 
  -2  18   2        3.94        5.36      5.17 o 
  -1  18   2       13.33       11.76      7.80 o 
   0  18   2        8.50        6.64      7.87 o 
   1  18   2      101.72       90.53     14.73 o 
   2  18   2       15.41       12.39     11.92 o 
   3  18   2       63.03       46.00     32.49 o 
   4  18   2        3.32        4.55      3.15 o 
 -18   1   3       13.22        9.64      5.89 o 
 -17   1   3        0.50        1.71      3.84 o 
 -16   1   3        9.80       11.81      8.68 o 
 -15   1   3       97.66       99.09      8.04 o 
 -14   1   3       66.25       64.84      5.53 o 
 -13   1   3       49.92       42.68      6.10 o 
 -12   1   3       12.31       10.16      4.79 o 
 -11   1   3        9.91       10.28      3.35 o 
 -10   1   3      314.73      296.20     10.00 o 
  -9   1   3      110.00      101.19      6.90 o 
  -8   1   3       38.10       50.15     12.53 o 
  -7   1   3       48.05       42.34      4.50 o 
  -6   1   3      932.24      872.09     17.45 o 
  -5   1   3      257.82      268.37     10.70 o 
  -4   1   3     1256.83     1329.71     23.14 o 
  -3   1   3      148.35      114.62      5.09 o 
  -2   1   3      320.31      296.66      6.71 o 
  -1   1   3      360.59      312.83      6.00 o 
   0   1   3     1022.19      981.48     23.53 o 
   1   1   3      347.53      375.88     10.19 o 
   2   1   3      849.77      837.18     13.04 o 
   3   1   3       16.44       17.01      3.62 o 
   4   1   3        0.69        0.71      0.98 o 
   5   1   3       30.59       40.89      3.94 o 
   6   1   3       33.59       25.49      5.58 o 
   7   1   3       14.40       18.26      4.53 o 
   8   1   3      330.26      336.70      8.37 o 
   9   1   3      127.23      116.46      4.85 o 
  10   1   3        1.71        7.06      2.58 o 
  11   1   3       65.41       60.39      5.64 o 
  12   1   3      356.61      300.25     11.87 o 
  13   1   3       60.54       45.30      9.55 o 
  14   1   3       36.17       29.73     14.52 o 
  15   1   3        1.23        3.99      2.62 o 
  16   1   3      194.20      216.49     10.52 o 
  17   1   3       66.88       68.14      8.89 o 
 -18   2   3        7.78        7.54      4.46 o 
 -17   2   3      120.87      110.90     15.04 o 
 -16   2   3       21.20       21.37      9.48 o 
 -15   2   3       47.25       32.22     14.93 o 
 -14   2   3      170.58      143.71      7.79 o 
 -13   2   3       27.94       24.19      8.58 o 
 -12   2   3       80.48       80.94     10.04 o 
 -11   2   3      148.24      136.69      7.94 o 
 -10   2   3       49.72       64.93      8.61 o 
  -9   2   3     1493.92     1580.38     34.60 o 
  -8   2   3      539.13      515.31     14.27 o 
  -7   2   3      119.00      121.91      6.37 o 
  -6   2   3      107.98      104.44      5.24 o 
  -5   2   3      312.12      324.91      9.44 o 
  -4   2   3      347.60      381.13     11.84 o 
  -3   2   3      335.86      377.52      8.10 o 
  -2   2   3     3411.43     3775.36     97.84 o 
  -1   2   3     2110.73     2327.75     57.67 o 
   0   2   3     1060.88     1209.57     27.89 o 
   1   2   3       80.02       73.27      3.27 o 
   2   2   3      120.81      140.51      4.81 o 
   3   2   3       13.61       10.38      2.88 o 
   4   2   3      274.72      313.57      7.34 o 
   5   2   3      200.23      220.63      5.58 o 
   6   2   3       14.65       12.25      3.53 o 
   7   2   3      475.76      465.18     10.99 o 
   8   2   3       40.42       38.87      2.65 o 
   9   2   3      135.31      143.51      4.46 o 
  10   2   3       76.02       76.44      3.45 o 
  11   2   3      107.21       64.69      5.34 o 
  12   2   3       69.95       72.02      7.29 o 
  13   2   3      191.44      179.52     11.17 o 
  14   2   3      102.09      102.45      8.53 o 
  15   2   3       87.50      100.62      9.48 o 
  16   2   3       20.35       21.24     10.06 o 
  17   2   3        0.30        2.29      2.63 o 
 -17   3   3        4.46        5.55      4.96 o 
 -16   3   3       41.52       40.56      9.88 o 
 -15   3   3       19.79       20.11      9.62 o 
 -14   3   3        2.08        2.42      2.39 o 
 -13   3   3       50.63       43.69     12.34 o 
 -12   3   3      145.70      149.85      8.41 o 
 -11   3   3      116.40      125.04      7.01 o 
 -10   3   3      387.04      376.07     12.14 o 
  -9   3   3      391.43      402.25     12.15 o 
  -8   3   3      492.71      527.87     15.19 o 
  -7   3   3      753.72      746.11     18.53 o 
  -6   3   3     1012.91     1044.44     27.70 o 
  -5   3   3       14.70       11.52      3.73 o 
  -4   3   3      268.44      271.56      7.49 o 
  -3   3   3        8.77       16.28      4.97 o 
  -2   3   3       67.82       62.43      4.75 o 
  -1   3   3        3.18        4.20      1.34 o 
   0   3   3      425.58      438.25     10.45 o 
   1   3   3       21.99       18.69      2.16 o 
   2   3   3        8.85        9.30      2.22 o 
   3   3   3        0.49        4.48      1.90 o 
   4   3   3      130.49      129.86      3.93 o 
   5   3   3      581.75      615.52     10.36 o 
   6   3   3       62.02       75.58      4.15 o 
   7   3   3      317.68      316.23      9.70 o 
   8   3   3      165.56      171.38      6.23 o 
   9   3   3       11.97       12.69      4.15 o 
  10   3   3       12.41        7.79      2.64 o 
  11   3   3       42.84       37.67      4.67 o 
  12   3   3       74.65       63.11      8.46 o 
  13   3   3       31.89       38.29      8.07 o 
  14   3   3       49.68       50.01      8.23 o 
  15   3   3        3.97        8.34      3.71 o 
  16   3   3       89.93       92.86      8.47 o 
  17   3   3       37.01       42.68     11.93 o 
 -17   4   3       26.36       22.92     16.15 o 
 -16   4   3       44.67       63.69      6.43 o 
 -15   4   3        9.56        5.91      3.27 o 
 -14   4   3       37.19       27.36     11.32 o 
 -13   4   3        8.08        5.00      2.38 o 
 -12   4   3       24.75       24.80      6.51 o 
 -11   4   3       41.33       40.68      7.06 o 
 -10   4   3       57.80       62.79     13.14 o 
  -9   4   3       37.95       42.89      9.69 o 
  -8   4   3       11.21       16.24      4.61 o 
  -7   4   3       38.52       41.84      6.33 o 
  -6   4   3      685.07      684.76     16.95 o 
  -5   4   3      102.45      102.20      6.06 o 
  -4   4   3        0.06        0.91      1.38 o 
  -3   4   3        0.71        2.14      1.63 o 
  -2   4   3      146.06      133.54      5.12 o 
  -1   4   3       62.19       48.66      3.72 o 
   0   4   3       71.77       76.21      4.30 o 
   1   4   3       32.35       26.31      7.40 o 
   2   4   3       96.48       82.75      5.77 o 
   3   4   3      305.36      301.58     12.26 o 
   4   4   3        3.95        4.80      1.82 o 
   5   4   3      872.50      911.30     17.10 o 
   6   4   3       94.98       85.20      3.71 o 
   7   4   3       52.73       51.57      3.87 o 
   8   4   3       48.86       41.19      3.63 o 
   9   4   3        6.33        8.16      3.13 o 
  10   4   3      264.10      249.03      6.00 o 
  11   4   3       13.10       15.24      4.79 o 
  12   4   3      121.48      118.83      8.58 o 
  13   4   3       15.84       14.08      6.03 o 
  14   4   3       52.89       53.09      6.59 o 
  15   4   3        0.04       -0.37      1.92 o 
  16   4   3       31.33       35.72     18.49 o 
  17   4   3       62.19       70.17     10.25 o 
 -17   5   3       47.21       71.67     10.30 o 
 -16   5   3       20.04       14.78      9.03 o 
 -15   5   3        0.05        1.60      2.47 o 
 -14   5   3        5.74        4.04      2.39 o 
 -13   5   3      215.15      205.08      9.36 o 
 -12   5   3       51.00       46.58      7.48 o 
 -11   5   3        1.11        2.75      2.27 o 
 -10   5   3      471.15      484.75     11.06 o 
  -9   5   3      151.42      166.85      8.66 o 
  -8   5   3        0.23        1.00      2.39 o 
  -7   5   3      117.65      116.62      5.78 o 
  -6   5   3      399.38      378.34     11.02 o 
  -5   5   3      271.04      266.18      8.14 o 
  -4   5   3       18.68       23.83      5.93 o 
  -3   5   3      144.42      152.04      5.16 o 
  -2   5   3       74.02       78.17      3.08 o 
  -1   5   3       58.71       62.53      7.99 o 
   0   5   3        4.97        4.38      0.55 o 
   1   5   3       48.97       52.48      5.88 o 
   2   5   3      284.80      281.19      9.14 o 
   3   5   3      282.73      287.93      9.97 o 
   4   5   3       30.62       34.53      9.53 o 
   5   5   3      400.81      413.61     12.03 o 
   6   5   3        0.02        1.26      0.88 o 
   7   5   3       56.68       48.99      3.96 o 
   8   5   3      167.31      161.64      5.36 o 
   9   5   3        5.99        7.66      4.08 o 
  10   5   3       93.82       80.08      4.22 o 
  11   5   3      108.05      117.32      7.57 o 
  12   5   3       23.60       14.10      4.90 o 
  13   5   3      128.24      107.91      8.30 o 
  14   5   3        8.08        6.42      3.94 o 
  15   5   3       13.83       10.05      6.21 o 
  16   5   3      260.34      321.78     15.34 o 
 -17   6   3        9.05        5.60      3.90 o 
 -16   6   3       92.40       94.73      7.33 o 
 -15   6   3       12.11       10.36      5.63 o 
 -14   6   3       61.12       42.68      8.26 o 
 -13   6   3       25.74       26.27      7.55 o 
 -12   6   3       48.43       50.59      9.58 o 
 -11   6   3      188.18      190.23      9.19 o 
 -10   6   3       65.61       68.94     14.78 o 
  -9   6   3      272.18      268.80     11.64 o 
  -8   6   3      850.38      888.41     18.44 o 
  -7   6   3       41.20       51.52      9.43 o 
  -6   6   3      675.95      723.55     15.50 o 
  -5   6   3      541.29      527.45     12.70 o 
  -4   6   3      109.79      113.41      5.00 o 
  -3   6   3      116.14      136.74      9.31 o 
  -2   6   3      710.80      808.86     21.04 o 
  -1   6   3      960.77     1076.44     17.06 o 
   0   6   3      431.58      486.58     12.46 o 
   1   6   3      962.32      992.30     21.96 o 
   2   6   3      841.40      824.89     19.44 o 
   3   6   3      708.45      706.95     19.12 o 
   4   6   3     2034.94     2273.51     66.90 o 
   5   6   3      621.45      629.57     15.69 o 
   6   6   3     1401.36     1419.35     39.55 o 
   7   6   3     1327.36     1307.74     29.28 o 
   8   6   3       91.64       89.74      7.02 o 
   9   6   3        5.74       10.94      3.87 o 
  10   6   3       12.26       14.00      5.03 o 
  11   6   3      206.80      189.73      8.97 o 
  12   6   3        0.27        2.11      2.55 o 
  13   6   3        1.27        1.67      1.96 o 
  14   6   3       66.99       65.69     16.51 o 
  15   6   3       63.92       61.66     11.73 o 
  16   6   3      183.67      212.54     13.75 o 
 -16   7   3       77.65       94.56      7.61 o 
 -15   7   3       22.23       13.97      8.72 o 
 -14   7   3       27.86       19.30      6.66 o 
 -13   7   3       50.04       43.21     10.96 o 
 -12   7   3      240.89      253.84      9.02 o 
 -11   7   3      207.29      212.43      9.54 o 
 -10   7   3      268.41      266.19     10.61 o 
  -9   7   3      253.41      263.44     11.11 o 
  -8   7   3      562.66      558.84     13.57 o 
  -7   7   3      570.43      576.17     13.00 o 
  -6   7   3      319.78      309.44      9.21 o 
  -5   7   3      262.59      270.43      8.99 o 
  -4   7   3      120.17      115.51      5.25 o 
  -3   7   3      659.42      703.08     25.42 o 
  -2   7   3      102.10      107.93      5.23 o 
  -1   7   3      438.74      440.51      9.76 o 
   0   7   3        4.18        4.69      1.79 o 
   1   7   3      154.88      143.03      6.53 o 
   2   7   3      206.81      196.38      7.80 o 
   3   7   3      105.73      103.93      6.20 o 
   4   7   3       44.86       43.75      6.91 o 
   5   7   3      287.47      288.64     10.01 o 
   6   7   3      472.65      522.28      8.62 o 
   7   7   3     1253.73     1254.38     21.98 o 
   8   7   3       68.56       69.06      5.55 o 
   9   7   3      120.77      124.81      6.02 o 
  10   7   3      104.88       83.14      6.52 o 
  11   7   3        4.34        7.16      3.13 o 
  12   7   3       70.73       80.68      9.24 o 
  13   7   3      167.32      176.44     12.73 o 
  14   7   3       59.93       56.74     16.82 o 
  15   7   3       18.59       18.19     11.48 o 
  16   7   3       39.32       32.43     10.76 o 
 -16   8   3       12.72       12.67      7.96 o 
 -15   8   3        1.84        2.28      1.90 o 
 -14   8   3       25.21       15.58      6.52 o 
 -13   8   3       35.21       22.52     10.13 o 
 -12   8   3       80.00       83.57      7.69 o 
 -11   8   3       28.58       26.95      7.30 o 
 -10   8   3       40.28       45.75     11.53 o 
  -9   8   3       83.40       84.74      9.22 o 
  -8   8   3        3.67        3.76      1.62 o 
  -7   8   3       90.87       88.92      6.22 o 
  -6   8   3      702.96      720.63     15.87 o 
  -5   8   3        1.16        1.21      2.55 o 
  -4   8   3       20.61       19.41      5.32 o 
  -3   8   3       17.02       16.42      5.19 o 
  -2   8   3        9.77       10.17      3.13 o 
  -1   8   3       30.68       26.35      4.52 o 
   0   8   3        0.19        3.63      1.77 o 
   1   8   3      209.56      200.27      6.57 o 
   2   8   3        0.52        1.83      1.30 o 
   3   8   3      146.63      152.74      7.78 o 
   4   8   3       16.66       22.49      6.95 o 
   5   8   3      848.46      889.46     19.51 o 
   6   8   3       51.26       49.94      7.38 o 
   7   8   3      135.31      135.09      4.29 o 
   8   8   3       64.05       60.11      8.01 o 
   9   8   3        0.69        1.14      2.64 o 
  10   8   3      170.79      181.20     11.53 o 
  11   8   3        8.78        4.07      3.65 o 
  12   8   3      276.78      282.95     13.48 o 
  13   8   3        7.71        7.40      5.85 o 
  14   8   3       12.90        9.54      9.20 o 
  15   8   3        6.56        3.60      3.20 o 
 -15   9   3       61.70       61.09      5.63 o 
 -14   9   3        0.58        1.26      1.84 o 
 -13   9   3       88.03       89.58      7.28 o 
 -12   9   3       21.99       18.36      5.91 o 
 -11   9   3        1.09        4.03      3.42 o 
 -10   9   3      169.62      170.38      9.11 o 
  -9   9   3      364.78      395.67     13.30 o 
  -8   9   3       29.98       37.94      8.47 o 
  -7   9   3       33.27       33.20      8.68 o 
  -6   9   3      727.65      744.35     17.66 o 
  -5   9   3      677.03      664.18     14.43 o 
  -4   9   3      111.57      121.43      5.96 o 
  -3   9   3       70.13       68.73      4.47 o 
  -2   9   3        3.49        3.61      1.92 o 
  -1   9   3        5.62        4.23      1.98 o 
   0   9   3       15.15       12.68      3.76 o 
   1   9   3       31.72       34.37      5.12 o 
   2   9   3        4.25        3.66      2.01 o 
   3   9   3      903.03      910.92     19.01 o 
   4   9   3       32.88       33.62     10.95 o 
   5   9   3       88.80      102.03      7.02 o 
   6   9   3      126.29      120.99      6.71 o 
   7   9   3       26.64       31.04      9.18 o 
   8   9   3      226.12      238.72     13.17 o 
   9   9   3       84.57       81.06      5.64 o 
  10   9   3        6.26        5.64      6.64 o 
  11   9   3      106.50      107.32     10.19 o 
  12   9   3       17.74       14.61     11.51 o 
  13   9   3      113.73      112.37     10.34 o 
  14   9   3        0.45        2.59      3.66 o 
  15   9   3       79.34       80.32     16.33 o 
 -15  10   3       56.10       48.85      7.02 o 
 -14  10   3        0.27        1.15      2.77 o 
 -13  10   3       21.68       19.96     11.59 o 
 -12  10   3        0.30        0.60      2.82 o 
 -11  10   3        0.92        1.19      2.47 o 
 -10  10   3        9.40        8.84      4.74 o 
  -9  10   3      282.54      271.24     10.69 o 
  -8  10   3       34.62       36.22      9.79 o 
  -7  10   3      108.49      102.06      6.14 o 
  -6  10   3      348.44      371.18     11.51 o 
  -5  10   3      622.33      613.75     11.98 o 
  -4  10   3      163.54      174.60      6.67 o 
  -3  10   3      179.79      191.85      6.55 o 
  -2  10   3        4.87        3.90      2.40 o 
  -1  10   3        8.67        6.12      2.76 o 
   0  10   3      292.69      283.25     12.01 o 
   1  10   3       72.40       84.30      5.73 o 
   2  10   3      280.61      298.34     10.29 o 
   3  10   3       48.03       40.60     11.46 o 
   4  10   3      171.23      175.82      7.95 o 
   5  10   3       71.65       77.22      6.25 o 
   6  10   3      631.02      655.97     18.52 o 
   7  10   3      626.21      645.35     19.91 o 
   8  10   3       14.66       14.98      4.52 o 
   9  10   3       56.70       58.30      7.63 o 
  10  10   3       36.25       38.40     22.22 o 
  11  10   3        0.97        2.12      3.08 o 
  12  10   3      100.70      104.71      9.52 o 
  13  10   3      105.10      118.54     13.00 o 
  14  10   3       14.59       12.36      6.92 o 
 -14  11   3        0.03        1.38      2.11 o 
 -13  11   3        0.23        1.79      2.00 o 
 -12  11   3       31.13       16.44     10.09 o 
 -11  11   3        0.00        1.97      2.00 o 
 -10  11   3       32.61       27.06     10.17 o 
  -9  11   3       41.76       35.87     10.43 o 
  -8  11   3      254.83      262.65     10.89 o 
  -7  11   3      113.93      108.99      5.63 o 
  -6  11   3      195.49      201.48      8.12 o 
  -5  11   3       52.61       48.31      4.55 o 
  -4  11   3       11.83       14.02      4.33 o 
  -3  11   3       92.85       91.83      4.32 o 
  -2  11   3       46.60       47.45      3.22 o 
  -1  11   3       21.65       18.19      3.14 o 
   0  11   3      120.59      132.92      6.62 o 
   1  11   3      173.11      192.62     12.31 o 
   2  11   3      114.14      114.06      5.78 o 
   3  11   3      216.65      195.96      8.27 o 
   4  11   3        0.02        0.67      1.64 o 
   5  11   3      217.59      196.15      8.42 o 
   6  11   3       12.89       11.99      5.25 o 
   7  11   3       70.29       62.65      7.06 o 
   8  11   3        4.12        3.41      2.67 o 
   9  11   3        0.01        2.29      2.10 o 
  10  11   3       35.41       39.67     21.59 o 
  11  11   3       68.07       49.92     32.53 o 
  12  11   3       29.43       20.74     20.15 o 
  13  11   3       21.79       21.93     10.53 o 
 -13  12   3        2.89        1.44      1.92 o 
 -12  12   3        5.27        3.63      3.62 o 
 -11  12   3       42.64       47.98      7.09 o 
 -10  12   3       23.77       21.82     10.13 o 
  -9  12   3        9.70        8.19      2.73 o 
  -8  12   3        3.01        3.97      2.34 o 
  -7  12   3       94.98       95.15      5.45 o 
  -6  12   3      170.64      160.40      7.20 o 
  -5  12   3      165.91      167.80      7.89 o 
  -4  12   3        0.41        1.00      1.62 o 
  -3  12   3       34.19       29.89      3.92 o 
  -2  12   3        7.22       10.55      5.29 o 
  -1  12   3       34.15       29.10      9.21 o 
   0  12   3       57.75       64.38      8.52 o 
   1  12   3        0.00        2.04      2.62 o 
   2  12   3        1.65        2.86      3.74 o 
   3  12   3       91.70       93.90     11.85 o 
   4  12   3       23.98       24.93      9.38 o 
   5  12   3       45.11       42.51     15.41 o 
   6  12   3       17.90       19.59      9.36 o 
   7  12   3      106.60      113.40      9.32 o 
   8  12   3       15.21       11.05      6.61 o 
   9  12   3        0.20        1.59      3.00 o 
  10  12   3       15.71       12.22      9.77 o 
  11  12   3       13.88       15.60     12.60 o 
  12  12   3       35.74       16.99     16.56 o 
 -12  13   3        0.19        0.79      2.98 o 
 -11  13   3        0.08        1.22      3.18 o 
 -10  13   3       16.89       18.21     12.88 o 
  -9  13   3       46.12       40.76     18.28 o 
  -8  13   3       21.20       17.02     10.61 o 
  -7  13   3       18.89       11.70      5.80 o 
  -6  13   3      294.27      284.10     13.79 o 
  -5  13   3      297.03      275.86     12.07 o 
  -4  13   3      262.08      226.78     11.53 o 
  -3  13   3       22.80       14.83      8.80 o 
  -2  13   3       51.76       51.13      7.50 o 
  -1  13   3       17.63       21.00      5.51 o 
   0  13   3       39.75       40.16      6.78 o 
   1  13   3      154.37      178.79     11.42 o 
   2  13   3        5.22        6.97      3.98 o 
   3  13   3      340.06      332.53     13.89 o 
   4  13   3        3.53        5.21      3.78 o 
   5  13   3       27.63       22.66     11.07 o 
   6  13   3       63.42       45.71     19.58 o 
   7  13   3       67.45       46.56     26.49 o 
   8  13   3      115.26      106.00      8.31 o 
   9  13   3      152.10      160.09     21.69 o 
  10  13   3       75.08       82.66     18.20 o 
  11  13   3        7.30        4.67      3.88 o 
 -11  14   3        1.67        0.26      3.21 o 
 -10  14   3        0.11        0.05      4.68 o 
  -9  14   3      151.76      150.51     16.30 o 
  -8  14   3        0.42        1.29      3.85 o 
  -7  14   3      206.09      212.78     15.24 o 
  -6  14   3       24.37       18.35     16.62 o 
  -5  14   3      112.66       96.64     13.54 o 
  -4  14   3       20.30       13.08      7.04 o 
  -3  14   3      201.90      182.78     17.92 o 
  -2  14   3      126.30      128.70     14.11 o 
  -1  14   3        2.83        2.89      5.65 o 
   0  14   3      272.53      270.01     21.38 o 
   1  14   3       18.84       14.24      8.29 o 
   2  14   3      117.88      109.89     13.46 o 
   3  14   3      238.07      228.77     14.23 o 
   4  14   3        0.31        1.19      2.69 o 
   5  14   3       18.37       14.55      9.91 o 
   6  14   3       44.51       34.87      7.44 o 
   7  14   3      166.01      162.88     12.47 o 
   8  14   3        0.49        1.11      3.41 o 
   9  14   3      208.92      184.91     14.58 o 
  10  14   3        0.18       -0.52      4.00 o 
  -9  15   3        2.18        7.35      8.74 o 
  -8  15   3       27.95       20.13     17.29 o 
  -7  15   3       33.66       21.82     21.40 o 
  -6  15   3        3.93        4.21      6.94 o 
  -5  15   3      207.78      195.05     17.90 o 
  -4  15   3       45.64       40.97     10.29 o 
  -3  15   3       84.83       91.14     15.28 o 
  -2  15   3       12.98       15.99      7.11 o 
  -1  15   3       16.42       15.69     10.64 o 
   0  15   3       85.34       82.36     13.97 o 
   1  15   3      409.38      409.63     20.20 o 
   2  15   3       49.45       45.20     31.05 o 
   3  15   3      145.41      140.16     12.50 o 
   4  15   3       80.90       74.81     39.06 o 
   5  15   3        6.25        5.48      6.48 o 
   6  15   3        0.49        0.32      5.56 o 
   7  15   3       12.39        9.50     10.97 o 
   8  15   3        0.18        0.89      2.52 o 
   9  15   3       14.52       11.57     16.56 o 
  -7  16   3       22.44       15.82     15.00 o 
  -6  16   3       32.71       27.68     18.86 o 
  -5  16   3      224.58      202.28     15.77 o 
  -4  16   3       18.73       19.19     14.60 o 
  -3  16   3       67.82       67.77     12.93 o 
  -2  16   3        0.42        1.48      3.45 o 
  -1  16   3       33.13       22.20     19.19 o 
   0  16   3       56.12       55.99     13.63 o 
   1  16   3       13.81        8.57      9.90 o 
   2  16   3       79.06       50.36     34.01 o 
   3  16   3        0.10        0.27      4.31 o 
   4  16   3       24.31       18.19     13.60 o 
   5  16   3       11.20        7.53      5.43 o 
   6  16   3       23.74       12.59     14.11 o 
   7  16   3       15.90        8.97     10.25 o 
  -5  17   3       44.61       25.90     30.14 o 
  -4  17   3      109.23       77.11     34.25 o 
  -3  17   3        9.09        8.36      7.24 o 
  -2  17   3        0.16        1.91      5.34 o 
  -1  17   3        1.56        7.05      6.19 o 
   0  17   3       40.30       17.79     20.22 o 
   1  17   3       69.70       69.43     12.93 o 
   2  17   3        2.63        4.00      6.72 o 
   3  17   3       86.81       67.03     12.23 o 
   4  17   3        0.92        1.77      4.07 o 
 -17   0   4       25.58       10.48     29.91 o 
 -16   0   4       91.99      104.97     10.78 o 
 -15   0   4       81.50      122.36     12.79 o 
 -14   0   4       53.20       37.57     22.11 o 
 -13   0   4      461.03      432.98     27.63 o 
 -12   0   4       20.22       22.88     13.15 o 
 -11   0   4        5.43        5.74      4.35 o 
 -10   0   4       84.62       86.99     14.02 o 
  -9   0   4     1289.25     1259.37     37.01 o 
  -8   0   4      565.14      579.38     24.07 o 
  -7   0   4       14.31       18.70      8.21 o 
  -6   0   4      520.90      512.22     38.17 o 
  -5   0   4       38.41       46.13     18.57 o 
  -4   0   4       39.38       40.75     12.19 o 
  -3   0   4        9.62       24.43      8.04 o 
  -2   0   4      339.51      450.02     15.50 o 
  -1   0   4      358.18      388.62     13.57 o 
   0   0   4      372.51      426.22     16.25 o 
   1   0   4       10.62       12.93      5.75 o 
   2   0   4     1453.03     1395.04     41.28 o 
   3   0   4      426.05      410.43     14.67 o 
   4   0   4       53.10       45.06     14.83 o 
   5   0   4     1167.19     1173.31     28.18 o 
   6   0   4      397.41      399.35     14.96 o 
   7   0   4      332.49      326.37     12.66 o 
   8   0   4      435.11      420.83     12.89 o 
   9   0   4        0.02        1.73      2.34 o 
  10   0   4       14.76       14.35      7.35 o 
  11   0   4       12.63        8.74      5.83 o 
  12   0   4        7.12        4.16      4.34 o 
  13   0   4      292.72      293.18     17.00 o 
  14   0   4       89.25       81.85     10.25 o 
  15   0   4       60.74       72.38      9.97 o 
  16   0   4       20.23       30.56     26.16 o 
 -17   1   4        8.39       11.14     11.76 o 
 -16   1   4       92.59       93.26      7.74 o 
 -15   1   4       35.83       39.71     18.69 o 
 -14   1   4       66.95       69.91      7.93 o 
 -13   1   4       42.26       40.27     19.16 o 
 -12   1   4       34.37       29.88     12.61 o 
 -11   1   4       51.12       56.43     16.50 o 
 -10   1   4      133.46      133.29      7.94 o 
  -9   1   4      531.89      521.62     13.67 o 
  -8   1   4     1952.81     1977.51     29.58 o 
  -7   1   4       31.84       38.76     11.89 o 
  -6   1   4       24.18       25.34      6.86 o 
  -5   1   4      135.39      126.57      8.30 o 
  -4   1   4      273.71      292.35     10.08 o 
  -3   1   4        1.77        1.82      1.82 o 
  -2   1   4      748.25      824.59     16.02 o 
  -1   1   4      318.10      298.11      7.50 o 
   0   1   4      500.02      500.46     10.18 o 
   1   1   4      128.09      129.68      4.61 o 
   2   1   4       70.11       73.94      4.00 o 
   3   1   4     1139.64     1122.70     18.63 o 
   4   1   4      322.49      294.51      7.33 o 
   5   1   4      189.60      181.82      7.39 o 
   6   1   4      440.51      446.13     10.28 o 
   7   1   4       19.34       20.64      5.93 o 
   8   1   4       79.25       71.32      5.09 o 
   9   1   4      161.87      136.43      5.86 o 
  10   1   4      245.80      214.38      8.58 o 
  11   1   4       87.94       76.89      9.32 o 
  12   1   4        0.73        1.18      2.65 o 
  13   1   4       12.48       10.06      5.44 o 
  14   1   4       30.05       19.79     14.72 o 
  15   1   4       10.22       11.95      6.60 o 
  16   1   4       59.99       81.62      9.28 o 
 -16   2   4        3.90        3.10      3.27 o 
 -15   2   4        0.71        3.17      2.86 o 
 -14   2   4       30.00       30.96     12.98 o 
 -13   2   4        2.04        4.55      2.90 o 
 -12   2   4       25.82       29.65      9.72 o 
 -11   2   4        1.97        3.94      2.54 o 
 -10   2   4       36.83       46.14     13.58 o 
  -9   2   4        2.98        7.19      3.39 o 
  -8   2   4       56.11       59.32     17.24 o 
  -7   2   4       43.02       41.20     10.51 o 
  -6   2   4       42.27       46.12     10.43 o 
  -5   2   4       17.13       18.77      5.37 o 
  -4   2   4       21.61       23.42      6.28 o 
  -3   2   4      201.19      209.83      8.21 o 
  -2   2   4      180.24      183.37      6.83 o 
  -1   2   4        7.86        9.92      2.50 o 
   0   2   4        4.11        4.26      1.69 o 
   1   2   4       75.82       72.23      3.86 o 
   2   2   4       92.68       89.96      3.82 o 
   3   2   4       80.64       71.78      5.93 o 
   4   2   4       13.72       13.44      3.13 o 
   5   2   4       54.74       55.51      3.86 o 
   6   2   4       57.78       54.23      4.21 o 
   7   2   4       12.45       18.22      4.78 o 
   8   2   4       49.17       49.75      4.27 o 
   9   2   4       84.61       76.39      4.54 o 
  10   2   4        0.04        1.44      2.02 o 
  11   2   4        0.02        1.23      2.73 o 
  12   2   4        4.68        4.11      3.18 o 
  13   2   4        4.10        2.43      2.33 o 
  14   2   4        9.61        9.13      6.71 o 
  15   2   4        0.72        1.57      4.09 o 
 -16   3   4       10.65        7.37      6.20 o 
 -15   3   4        0.39        2.38      2.22 o 
 -14   3   4       59.08       57.75      6.56 o 
 -13   3   4       18.14       15.76      5.97 o 
 -12   3   4        8.65        7.83      4.04 o 
 -11   3   4       46.71       51.87     13.40 o 
 -10   3   4       77.03       78.21      8.17 o 
  -9   3   4      479.05      504.51     14.08 o 
  -8   3   4      686.70      731.17     23.37 o 
  -7   3   4       49.27       56.08     11.60 o 
  -6   3   4        9.64        9.89      3.44 o 
  -5   3   4      226.36      238.02      9.28 o 
  -4   3   4       42.14       42.08      9.54 o 
  -3   3   4       30.43       40.03      6.03 o 
  -2   3   4      295.93      298.06      9.55 o 
  -1   3   4       39.31       36.60      8.28 o 
   0   3   4      478.93      454.18      9.79 o 
   1   3   4      222.77      221.47      6.12 o 
   2   3   4       30.88       28.02      4.87 o 
   3   3   4     1002.95      976.13     19.22 o 
   4   3   4        0.60        0.33      1.08 o 
   5   3   4      132.30      130.34      4.76 o 
   6   3   4      590.26      590.04     12.10 o 
   7   3   4      450.54      437.76     11.02 o 
   8   3   4       59.58       69.71      5.23 o 
   9   3   4      213.40      192.20      6.90 o 
  10   3   4       54.86       42.42      4.60 o 
  11   3   4        7.85        4.21      2.97 o 
  12   3   4        5.76        5.49      4.05 o 
  13   3   4       19.27       10.72      7.12 o 
  14   3   4        9.35        8.21      5.08 o 
  15   3   4        3.89        2.99      4.54 o 
 -16   4   4      111.86      126.67      8.37 o 
 -15   4   4       28.66       45.67      9.18 o 
 -14   4   4        9.35        6.25      2.39 o 
 -13   4   4      203.72      196.96      8.41 o 
 -12   4   4        1.81        2.71      2.07 o 
 -11   4   4       11.71       10.52      3.96 o 
 -10   4   4       27.28       30.03      9.09 o 
  -9   4   4     1372.71     1488.39     39.13 o 
  -8   4   4       52.44       67.65     15.92 o 
  -7   4   4      437.85      447.60     14.61 o 
  -6   4   4     1068.72     1123.53     29.65 o 
  -5   4   4       51.79       74.50     16.06 o 
  -4   4   4      438.91      444.74     14.68 o 
  -3   4   4      272.80      283.83      8.95 o 
  -2   4   4       45.74       61.62      4.30 o 
  -1   4   4      167.20      162.63      6.16 o 
   0   4   4      124.42      122.26      5.78 o 
   1   4   4      193.17      191.83      6.38 o 
   2   4   4      160.01      151.45      7.94 o 
   3   4   4       47.05       47.83      5.32 o 
   4   4   4      211.71      220.67      6.63 o 
   5   4   4     2109.07     2138.47     33.76 o 
   6   4   4        2.87        3.49      2.32 o 
   7   4   4        0.12        1.93      1.83 o 
   8   4   4       43.97       31.49      8.28 o 
   9   4   4       34.33       40.53      3.99 o 
  10   4   4        8.21        8.24      3.73 o 
  11   4   4        3.31        2.55      2.76 o 
  12   4   4        0.07        2.50      3.91 o 
  13   4   4       14.26       10.05      5.22 o 
  14   4   4       21.29       22.10     18.37 o 
  15   4   4        0.05        1.11      3.43 o 
 -16   5   4       96.90      104.39      7.95 o 
 -15   5   4       61.52       59.47     11.62 o 
 -14   5   4      133.71      149.77      9.09 o 
 -13   5   4        0.68        2.68      2.17 o 
 -12   5   4       97.60       90.64      9.57 o 
 -11   5   4        0.05        1.96      2.38 o 
 -10   5   4       63.71       66.30     13.34 o 
  -9   5   4       39.44       38.76      8.84 o 
  -8   5   4     2049.22     2246.40     58.54 o 
  -7   5   4        0.01        1.31      3.70 o 
  -6   5   4       48.93       58.37     14.35 o 
  -5   5   4      194.41      188.03      8.72 o 
  -4   5   4      238.56      249.52     11.49 o 
  -3   5   4      140.33      157.95      6.63 o 
  -2   5   4        1.20        2.97      1.59 o 
  -1   5   4       37.69       45.94      3.43 o 
   0   5   4      101.93       81.66     13.91 o 
   1   5   4      300.06      282.79     11.38 o 
   2   5   4       49.23       55.92     13.95 o 
   3   5   4      329.77      333.06     11.96 o 
   4   5   4      500.21      502.19     14.56 o 
   5   5   4      491.34      499.16     15.33 o 
   6   5   4      355.16      364.26      9.57 o 
   7   5   4        2.92        4.21      1.68 o 
   8   5   4        0.02        0.17      1.33 o 
   9   5   4      866.59      823.19     22.60 o 
  10   5   4        7.00       16.55      6.03 o 
  11   5   4       48.81       48.38     10.82 o 
  12   5   4       53.86       67.47     11.52 o 
  13   5   4       83.45       85.86     10.12 o 
  14   5   4       11.31       10.56     10.59 o 
  15   5   4       11.27        9.25      8.52 o 
 -15   6   4        0.87        0.90      2.40 o 
 -14   6   4       64.07       71.33      9.01 o 
 -13   6   4        0.97        2.73      2.17 o 
 -12   6   4       51.09       60.14      8.31 o 
 -11   6   4       16.02       19.93      5.44 o 
 -10   6   4       68.29       82.59      9.96 o 
  -9   6   4        2.10        4.75      2.58 o 
  -8   6   4      253.73      255.37      9.95 o 
  -7   6   4      186.17      180.49      8.92 o 
  -6   6   4      205.64      189.11      8.49 o 
  -5   6   4      107.07       81.85     18.52 o 
  -4   6   4       16.03       11.01      3.45 o 
  -3   6   4      316.03      328.25     10.00 o 
  -2   6   4      236.01      244.26      6.17 o 
  -1   6   4      209.02      229.55      6.46 o 
   0   6   4       35.05       51.82     11.94 o 
   1   6   4       39.05       15.90     16.05 o 
   2   6   4      167.42      178.00      8.66 o 
   3   6   4      655.73      679.74     22.20 o 
   4   6   4      183.29      180.25      9.08 o 
   5   6   4      107.73      110.89      8.35 o 
   6   6   4      123.92      121.08      7.83 o 
   7   6   4       43.65       47.35     14.71 o 
   8   6   4       86.64       93.44      9.50 o 
   9   6   4      222.64      229.37     11.12 o 
  10   6   4       32.64       29.27     12.68 o 
  11   6   4       25.40       10.50      4.84 o 
  12   6   4        0.06        3.52      3.90 o 
  13   6   4        2.51        6.97      6.43 o 
  14   6   4        4.76        6.21      6.15 o 
 -15   7   4        0.11        1.81      2.54 o 
 -14   7   4       29.82       20.58      9.98 o 
 -13   7   4        2.28        2.99      2.70 o 
 -12   7   4        0.02        3.85      3.45 o 
 -11   7   4       10.08       16.49      5.09 o 
 -10   7   4      120.10      132.75     11.10 o 
  -9   7   4        0.04        1.93      3.22 o 
  -8   7   4      167.35      166.81      7.85 o 
  -7   7   4      116.15      114.98      8.66 o 
  -6   7   4       51.46       45.68      5.99 o 
  -5   7   4        2.78        2.03      2.42 o 
  -4   7   4      120.84      105.93      5.84 o 
  -3   7   4       21.66       23.47      5.71 o 
  -2   7   4       11.64       11.27      3.66 o 
  -1   7   4       65.31       68.75      9.90 o 
   0   7   4       86.31       80.81      7.46 o 
   1   7   4        0.39        4.17      4.30 o 
   2   7   4      988.59      978.92     22.86 o 
   3   7   4      155.22      159.36      8.43 o 
   4   7   4       38.14       48.70     12.51 o 
   5   7   4        4.73        8.54      3.50 o 
   6   7   4       51.50       49.72      9.25 o 
   7   7   4      139.69      144.08     12.69 o 
   8   7   4      145.89      166.72      9.74 o 
   9   7   4      158.12      148.47      8.66 o 
  10   7   4        5.14        6.77      3.79 o 
  11   7   4       22.25       33.85     14.79 o 
  12   7   4       12.58       14.12      9.35 o 
  13   7   4       56.32       53.09     12.43 o 
  14   7   4       36.31       31.56     14.10 o 
 -14   8   4        0.29        1.80      2.16 o 
 -13   8   4        8.73        9.56      6.20 o 
 -12   8   4       27.64       27.16     11.39 o 
 -11   8   4        0.16        2.56      2.56 o 
 -10   8   4       42.98       42.18     13.15 o 
  -9   8   4      584.17      594.86     18.83 o 
  -8   8   4       12.91       12.46      4.58 o 
  -7   8   4      636.37      650.19     17.47 o 
  -6   8   4      497.56      499.92     14.31 o 
  -5   8   4       35.60       45.84      9.50 o 
  -4   8   4      607.12      617.17     13.92 o 
  -3   8   4      548.82      540.99     12.48 o 
  -2   8   4       24.86       27.27      2.71 o 
  -1   8   4        0.47        2.84      2.86 o 
   0   8   4      197.50      183.64     10.56 o 
   1   8   4       15.48       23.07      6.13 o 
   2   8   4        0.06        3.48      2.82 o 
   3   8   4      290.50      309.49     11.88 o 
   4   8   4      151.20      151.55     12.22 o 
   5   8   4      814.83      855.51     23.83 o 
   6   8   4      113.78      117.26      8.76 o 
   7   8   4       99.22      116.11      7.71 o 
   8   8   4       21.59       25.82      8.16 o 
   9   8   4       76.26       83.31     12.94 o 
  10   8   4        5.54        4.89      4.21 o 
  11   8   4       60.24       60.47     28.52 o 
  12   8   4       57.55       52.34     22.61 o 
  13   8   4       32.64       25.99     18.18 o 
 -14   9   4       78.93       79.61      7.33 o 
 -13   9   4        1.22        2.04      1.91 o 
 -12   9   4        4.53        2.54      2.66 o 
 -11   9   4        8.27        5.82      3.14 o 
 -10   9   4      277.77      307.41     12.46 o 
  -9   9   4        2.08        5.11      2.88 o 
  -8   9   4      522.13      508.23     12.54 o 
  -7   9   4       27.92       34.08     10.10 o 
  -6   9   4       11.04        8.06      3.02 o 
  -5   9   4       89.00       84.69      6.64 o 
  -4   9   4       80.59       79.80      5.30 o 
  -3   9   4       16.49       22.54      3.45 o 
  -2   9   4        2.26        3.32      2.17 o 
  -1   9   4        1.86        1.84      3.41 o 
   0   9   4       88.54       90.14      6.85 o 
   1   9   4      200.33      171.54      8.27 o 
   2   9   4       89.23       90.91      9.71 o 
   3   9   4      138.99      141.30      8.14 o 
   4   9   4      193.47      181.90      9.16 o 
   5   9   4      393.69      405.65     14.51 o 
   6   9   4       16.84       16.89      6.85 o 
   7   9   4        5.65        3.29      2.39 o 
   8   9   4        0.10        1.19      3.61 o 
   9   9   4      358.04      369.70     14.78 o 
  10   9   4        6.75       10.40      7.41 o 
  11   9   4      102.47      125.44     13.24 o 
  12   9   4        6.17        6.72      6.43 o 
  13   9   4        3.08        4.15      4.39 o 
 -13  10   4        8.82        5.51      2.74 o 
 -12  10   4       48.35       39.38     19.62 o 
 -11  10   4       95.59       98.78      7.57 o 
 -10  10   4       19.95       21.36      7.34 o 
  -9  10   4       11.18       13.12      3.82 o 
  -8  10   4       54.86       51.19     11.44 o 
  -7  10   4       60.57       48.60      7.69 o 
  -6  10   4      124.17      121.50      7.09 o 
  -5  10   4       32.09       32.78      5.78 o 
  -4  10   4        0.62        3.55      2.38 o 
  -3  10   4       16.52       17.61      6.31 o 
  -2  10   4       22.99       18.13      7.84 o 
  -1  10   4      126.10      132.77      8.30 o 
   0  10   4       27.35       27.80      9.34 o 
   1  10   4        7.37        4.12      2.67 o 
   2  10   4      161.60      152.98      8.73 o 
   3  10   4      261.05      267.38     11.18 o 
   4  10   4       72.44       71.43      6.82 o 
   5  10   4       49.02       48.69      7.52 o 
   6  10   4       20.05       20.45      9.02 o 
   7  10   4        8.45        4.85      3.22 o 
   8  10   4        1.95        2.50      2.50 o 
   9  10   4       73.75       76.00      7.97 o 
  10  10   4       53.21       58.87     10.83 o 
  11  10   4       17.05        8.12      9.75 o 
  12  10   4        0.01        3.07      4.26 o 
 -12  11   4       49.45       50.05      5.28 o 
 -11  11   4       52.65       54.48      9.32 o 
 -10  11   4      219.96      211.86     10.91 o 
  -9  11   4       62.49       65.17      9.10 o 
  -8  11   4        5.08        6.31      3.81 o 
  -7  11   4       13.04       11.86      4.44 o 
  -6  11   4       28.81       22.79      6.95 o 
  -5  11   4       40.77       41.67     13.76 o 
  -4  11   4        8.47        7.37      2.90 o 
  -3  11   4       18.56       16.45      6.23 o 
  -2  11   4       35.35       30.70      5.25 o 
  -1  11   4        0.54        1.61      1.56 o 
   0  11   4      156.44      153.64      8.99 o 
   1  11   4        0.31        1.38      1.28 o 
   2  11   4      625.24      581.16     19.99 o 
   3  11   4       90.70       96.47      7.82 o 
   4  11   4      136.34      138.15      9.73 o 
   5  11   4        2.56        6.49      5.25 o 
   6  11   4       12.70       11.37      6.00 o 
   7  11   4       28.57       19.07     10.38 o 
   8  11   4       14.19       10.95      6.46 o 
   9  11   4        9.71       13.49      6.71 o 
  10  11   4        0.43        2.29      3.46 o 
  11  11   4        0.24        0.42      4.72 o 
 -11  12   4        0.10        4.88      3.31 o 
 -10  12   4       42.76       28.34      6.66 o 
  -9  12   4       78.49       77.51      9.16 o 
  -8  12   4        0.00        1.48      2.36 o 
  -7  12   4      106.42      109.34      9.43 o 
  -6  12   4        1.33        1.19      1.41 o 
  -5  12   4       54.54       32.26     16.73 o 
  -4  12   4       42.17       40.12     17.50 o 
  -3  12   4       43.97       39.68      8.03 o 
  -2  12   4        2.78        2.85      4.91 o 
  -1  12   4        0.20        3.97      3.04 o 
   0  12   4      111.39      116.82      8.97 o 
   1  12   4       35.52       21.61     11.53 o 
   2  12   4        7.16        7.30      4.57 o 
   3  12   4       45.46       29.60     19.17 o 
   4  12   4       47.22       40.95     20.56 o 
   5  12   4        0.22        2.81      3.41 o 
   6  12   4        2.00        2.41      2.85 o 
   7  12   4        0.18        1.76      4.48 o 
   8  12   4       20.17       23.16     11.16 o 
   9  12   4        0.49        1.48      3.16 o 
  10  12   4        3.55        4.08      3.90 o 
 -10  13   4      148.99      134.02     13.19 o 
  -9  13   4       24.40       26.39     16.34 o 
  -8  13   4        4.98        4.55      2.67 o 
  -7  13   4       28.90       22.70     13.40 o 
  -6  13   4      232.50      223.00     11.90 o 
  -5  13   4       51.96       45.52      7.79 o 
  -4  13   4       16.10       13.93      8.43 o 
  -3  13   4       21.16       16.61     10.44 o 
  -2  13   4      103.28       89.91     21.62 o 
  -1  13   4       88.19       87.47      8.20 o 
   0  13   4        8.51        5.25      4.14 o 
   1  13   4        1.30        2.81      2.45 o 
   2  13   4       11.67        8.61      5.53 o 
   3  13   4      145.66      157.83     10.03 o 
   4  13   4       12.07        9.96      5.77 o 
   5  13   4      173.31      172.76     11.64 o 
   6  13   4       24.67       21.09     14.63 o 
   7  13   4        1.70        3.46      3.60 o 
   8  13   4        3.31        2.28      3.61 o 
   9  13   4        0.95        4.23      3.81 o 
  -9  14   4       20.07       17.69     13.54 o 
  -8  14   4        9.69        9.33      9.99 o 
  -7  14   4        0.40        0.28      5.84 o 
  -6  14   4        6.42        6.23      6.26 o 
  -5  14   4       21.83       13.53     11.40 o 
  -4  14   4        3.71        4.90      3.87 o 
  -3  14   4       24.91       25.74     18.94 o 
  -2  14   4        2.00        3.83      5.12 o 
  -1  14   4        0.26        4.09      5.19 o 
   0  14   4        7.32        9.45      5.84 o 
   1  14   4       82.06       69.87      7.41 o 
   2  14   4      102.04       97.94      9.07 o 
   3  14   4        1.65        2.10      2.92 o 
   4  14   4        0.57        1.00      3.52 o 
   5  14   4        8.17        7.25      3.60 o 
   6  14   4       12.86        6.36      6.23 o 
   7  14   4        0.98        2.07      1.73 o 
   8  14   4       95.34       81.90     12.20 o 
  -7  15   4        0.88        2.44      4.43 o 
  -6  15   4       14.28       11.04     10.05 o 
  -5  15   4        0.23        1.24      4.83 o 
  -4  15   4        6.72        6.23      7.55 o 
  -3  15   4        3.99        1.76      5.81 o 
  -2  15   4        7.48        6.83      5.44 o 
  -1  15   4        6.28        8.33      6.68 o 
   0  15   4       23.14       15.69     10.86 o 
   1  15   4        9.90        5.46      6.09 o 
   2  15   4       61.02       29.13     26.61 o 
   3  15   4       89.53       89.82     11.81 o 
   4  15   4       52.97       42.12     32.74 o 
   5  15   4       26.67       18.44     17.97 o 
   6  15   4       19.37       10.92     14.71 o 
  -4  16   4        0.30        0.91      4.19 o 
  -3  16   4        5.43        4.38      6.64 o 
  -2  16   4       14.16       11.78      6.87 o 
  -1  16   4        7.80        4.64      5.50 o 
   0  16   4        1.82       -0.69      4.01 o 
   1  16   4        0.20        2.89      4.64 o 
   2  16   4        1.36        5.37      6.03 o 
   3  16   4       66.38       59.32     11.47 o 
 -15   1   5       56.14       67.47      7.99 o 
 -14   1   5       34.92       30.15     13.44 o 
 -13   1   5       67.06       73.40     12.63 o 
 -12   1   5       63.69       51.73     19.75 o 
 -11   1   5       39.10       36.52     13.02 o 
 -10   1   5       21.56       18.04      6.56 o 
  -9   1   5      306.73      287.42     13.64 o 
  -8   1   5      156.42      159.90      9.75 o 
  -7   1   5     1091.55     1058.13     28.50 o 
  -6   1   5      111.70      114.42     11.97 o 
  -5   1   5      273.24      262.83     11.06 o 
  -4   1   5       81.30       72.08      7.20 o 
  -3   1   5       86.83       88.34      5.93 o 
  -2   1   5       33.29       29.44      7.26 o 
  -1   1   5        7.21       12.00      3.49 o 
   0   1   5        4.56        5.61      2.25 o 
   1   1   5        0.45        1.97      1.70 o 
   2   1   5      798.28      810.07     18.21 o 
   3   1   5      103.53      100.63      7.25 o 
   4   1   5      376.06      385.37      9.48 o 
   5   1   5      889.14      925.12     20.36 o 
   6   1   5       39.02       42.13     11.15 o 
   7   1   5        0.94        2.23      1.65 o 
   8   1   5       14.56       14.10      6.41 o 
   9   1   5        0.00        1.97      1.10 o 
  10   1   5       23.08       17.70      9.33 o 
  11   1   5      103.61      107.96      9.04 o 
  12   1   5        1.48       -0.46      4.11 o 
  13   1   5        1.37        3.09      2.63 o 
  14   1   5        2.85        4.03      4.09 o 
 -15   2   5       47.11       32.35     15.16 o 
 -14   2   5       63.21       67.56      9.24 o 
 -13   2   5       13.49       12.12      5.19 o 
 -12   2   5       54.61       56.04     19.65 o 
 -11   2   5      197.95      202.28     12.61 o 
 -10   2   5       93.23      103.98      8.77 o 
  -9   2   5       34.75       34.20     10.06 o 
  -8   2   5      515.58      538.42     19.03 o 
  -7   2   5      367.28      369.40     16.56 o 
  -6   2   5      125.97      128.56      8.65 o 
  -5   2   5        0.19        2.94      3.08 o 
  -4   2   5       69.75       74.69     10.39 o 
  -3   2   5      136.03      118.03      7.93 o 
  -2   2   5       53.42       53.62     14.63 o 
  -1   2   5        2.06        4.23      2.04 o 
   0   2   5      198.23      195.58      7.25 o 
   1   2   5       16.54       20.07      6.83 o 
   2   2   5      545.65      517.81     12.35 o 
   3   2   5     3005.31     3083.53     57.47 o 
   4   2   5      162.43      165.33      6.58 o 
   5   2   5      943.97      963.22     21.42 o 
   6   2   5      837.12      839.43     19.43 o 
   7   2   5       30.20       28.50      7.94 o 
   8   2   5       45.80       35.13      8.86 o 
   9   2   5        0.08        2.62      2.17 o 
  10   2   5      226.38      184.12     11.31 o 
  11   2   5       18.39       18.37      8.30 o 
  12   2   5       20.98       31.13     18.78 o 
  13   2   5       65.18       92.24      9.83 o 
 -15   3   5       82.19       83.64      8.46 o 
 -14   3   5       47.85       44.83      9.58 o 
 -13   3   5       15.87       12.67      7.44 o 
 -12   3   5        3.51        7.62      4.37 o 
 -11   3   5        7.30        6.43      4.30 o 
 -10   3   5      151.60      150.39      9.13 o 
  -9   3   5      476.35      465.39     18.76 o 
  -8   3   5       32.11       35.48     11.83 o 
  -7   3   5      659.76      657.06     18.68 o 
  -6   3   5       21.26       19.82      5.76 o 
  -5   3   5       53.82       58.48     15.38 o 
  -4   3   5      140.97      125.71      8.28 o 
  -3   3   5      154.26      145.30      8.59 o 
  -2   3   5       47.01       45.16     11.33 o 
  -1   3   5      192.53      182.80      8.79 o 
   0   3   5       24.67       18.15      6.01 o 
   1   3   5        2.70        3.43      1.57 o 
   2   3   5      582.79      621.26     13.40 o 
   3   3   5      646.19      651.55     15.10 o 
   4   3   5        6.21        5.86      1.73 o 
   5   3   5      376.69      371.92     10.90 o 
   6   3   5       27.31       26.96      9.07 o 
   7   3   5        0.04        0.65      3.15 o 
   8   3   5       20.79       18.60      7.91 o 
   9   3   5        0.25        2.28      2.65 o 
  10   3   5       31.21       21.72     12.63 o 
  11   3   5      156.82      151.93     14.29 o 
  12   3   5        7.51       10.96      7.65 o 
  13   3   5        1.98        4.92      4.42 o 
 -14   4   5       21.63       22.14     10.19 o 
 -13   4   5        0.22        2.38      2.77 o 
 -12   4   5        0.27        0.44      3.77 o 
 -11   4   5        5.48        6.43      4.24 o 
 -10   4   5        0.13        2.52      3.12 o 
  -9   4   5       31.73       25.33      8.32 o 
  -8   4   5      207.24      235.12     13.77 o 
  -7   4   5       33.29       33.55      8.32 o 
  -6   4   5       58.98       56.19     14.14 o 
  -5   4   5       98.17       86.90     11.27 o 
  -4   4   5       28.49       39.79     11.82 o 
  -3   4   5        0.00        1.92      3.16 o 
  -2   4   5       24.29       15.61      5.59 o 
  -1   4   5        0.03        2.22      2.40 o 
   0   4   5       31.87       42.16     11.48 o 
   1   4   5        1.66        2.71      2.39 o 
   2   4   5      116.89      121.02      9.54 o 
   3   4   5       29.43       39.17      9.93 o 
   4   4   5        6.24        6.71      2.64 o 
   5   4   5       93.60       92.46      9.66 o 
   6   4   5        7.76        9.23      3.27 o 
   7   4   5       41.63       35.03     11.84 o 
   8   4   5        1.08        2.18      1.63 o 
   9   4   5        5.92        9.23      4.52 o 
  10   4   5       10.76       14.00      6.06 o 
  11   4   5       13.58       17.35     10.10 o 
  12   4   5        0.82        2.54      2.77 o 
  13   4   5      156.08      182.75     13.07 o 
 -14   5   5       14.02       18.66      6.44 o 
 -13   5   5       69.89       84.85     13.92 o 
 -12   5   5       60.30       43.83     18.06 o 
 -11   5   5       16.08       15.96      4.99 o 
 -10   5   5       74.34       79.45     11.84 o 
  -9   5   5      141.75      150.88     14.70 o 
  -8   5   5      312.04      344.19     14.53 o 
  -7   5   5      187.21      218.17     11.96 o 
  -6   5   5        0.01        2.75      3.64 o 
  -5   5   5      436.02      434.83     14.64 o 
  -4   5   5        0.06        2.37      2.79 o 
  -3   5   5       34.47       39.93     11.84 o 
  -2   5   5       18.67       25.54      7.86 o 
  -1   5   5       30.29       31.98     11.10 o 
   0   5   5      195.37      179.73      9.07 o 
   1   5   5      256.09      244.58     10.14 o 
   2   5   5       70.88       72.25     10.32 o 
   3   5   5       54.57       60.29     15.24 o 
   4   5   5      200.82      198.88     12.48 o 
   5   5   5      187.76      184.55     10.22 o 
   6   5   5        9.38        9.21      3.64 o 
   7   5   5       69.28       76.49      7.80 o 
   8   5   5       54.94       51.36     15.50 o 
   9   5   5        9.79       13.95      6.70 o 
  10   5   5       36.60       36.93     10.49 o 
  11   5   5      257.22      269.36     18.25 o 
  12   5   5       20.74       17.12     11.09 o 
  13   5   5       19.75       21.74     14.86 o 
 -14   6   5       89.37       81.49      8.18 o 
 -13   6   5        9.90       10.78      6.60 o 
 -12   6   5       95.94      110.90      9.03 o 
 -11   6   5      137.56      135.94      8.74 o 
 -10   6   5       10.27       16.09      5.82 o 
  -9   6   5       12.85       11.11      4.10 o 
  -8   6   5      146.77      156.80      9.53 o 
  -7   6   5      373.30      379.24     13.30 o 
  -6   6   5       76.08       88.03      7.61 o 
  -5   6   5      274.30      265.76      9.66 o 
  -4   6   5      287.53      282.31     10.10 o 
  -3   6   5       20.42       12.48      4.90 o 
  -2   6   5      281.33      297.06     14.00 o 
  -1   6   5      249.31      229.26     10.83 o 
   0   6   5      201.98      221.73     12.61 o 
   1   6   5       45.46       35.44     13.45 o 
   2   6   5      249.08      268.92     12.62 o 
   3   6   5     1327.63     1371.31     27.14 o 
   4   6   5        0.39        2.68      2.78 o 
   5   6   5        3.46        7.25      3.90 o 
   6   6   5        4.70        5.36      2.96 o 
   7   6   5       14.72       10.19      5.49 o 
   8   6   5        5.32        8.52      3.44 o 
   9   6   5       50.80       35.92     19.97 o 
  10   6   5        3.71        0.55      3.47 o 
  11   6   5        1.29        1.51      4.37 o 
  12   6   5       45.15       57.62     14.40 o 
 -13   7   5        0.10        1.64      2.46 o 
 -12   7   5       50.13       50.76      8.73 o 
 -11   7   5       24.26       22.47      7.47 o 
 -10   7   5      172.31      177.52      8.65 o 
  -9   7   5      230.41      221.86      9.18 o 
  -8   7   5      151.78      164.76     10.01 o 
  -7   7   5      127.79      128.30      7.54 o 
  -6   7   5        0.20        1.71      2.25 o 
  -5   7   5       41.84       42.07      8.56 o 
  -4   7   5       31.87       26.05     11.44 o 
  -3   7   5      175.50      192.34     11.74 o 
  -2   7   5        0.15        1.82      2.75 o 
  -1   7   5      535.96      536.54     17.97 o 
   0   7   5       30.58       23.30     10.63 o 
   1   7   5       51.31       77.25     17.58 o 
   2   7   5      124.13      123.31     11.15 o 
   3   7   5      596.96      616.30     20.03 o 
   4   7   5       30.18       30.51     11.30 o 
   5   7   5       16.04       13.25      5.59 o 
   6   7   5       31.24       33.57     11.64 o 
   7   7   5       94.04      100.79      8.73 o 
   8   7   5       80.06       86.40      9.80 o 
   9   7   5       11.46       14.72      6.68 o 
  10   7   5        0.14        3.01      3.16 o 
  11   7   5      216.46      226.88     17.48 o 
  12   7   5       47.63       50.03     12.08 o 
 -12   8   5       13.05       11.61      6.97 o 
 -11   8   5        0.11        3.17      2.22 o 
 -10   8   5        3.53        3.39      2.75 o 
  -9   8   5      102.59      104.69      7.31 o 
  -8   8   5      166.26      168.69      9.01 o 
  -7   8   5        2.56        4.76      3.52 o 
  -6   8   5       38.82       33.94     11.80 o 
  -5   8   5       40.50       29.24     13.06 o 
  -4   8   5       15.01       11.85      5.35 o 
  -3   8   5       26.77       27.45     10.17 o 
  -2   8   5        0.00        4.53      3.00 o 
  -1   8   5       67.57       63.30      7.65 o 
   0   8   5        0.02        2.52      2.86 o 
   1   8   5       36.87       43.47     12.18 o 
   2   8   5       32.08       26.36      9.05 o 
   3   8   5        4.87        7.23      4.33 o 
   4   8   5        2.25        5.41      3.05 o 
   5   8   5      190.39      191.06     10.38 o 
   6   8   5       50.32       49.76     16.39 o 
   7   8   5       44.04       39.02     15.04 o 
   8   8   5        0.83        2.98      4.41 o 
   9   8   5        0.03        3.90      2.76 o 
  10   8   5        0.00        0.45      3.57 o 
  11   8   5       61.76       82.59     10.31 o 
 -12   9   5       15.98       13.54      6.44 o 
 -11   9   5       79.56       76.01      9.04 o 
 -10   9   5       59.37       51.04     21.21 o 
  -9   9   5        7.31        5.70      3.44 o 
  -8   9   5      194.34      208.54     10.18 o 
  -7   9   5       41.66       37.19     11.68 o 
  -6   9   5      168.51      162.22     10.77 o 
  -5   9   5      209.33      191.99     11.73 o 
  -4   9   5        1.44        3.52      2.56 o 
  -3   9   5       25.09       19.54      9.95 o 
  -2   9   5        0.10        2.30      3.24 o 
  -1   9   5        2.27        5.37      2.84 o 
   0   9   5       95.82       76.88      8.86 o 
   1   9   5      123.34      102.36      9.08 o 
   2   9   5        0.42        3.07      3.35 o 
   3   9   5       17.78       19.55      9.93 o 
   4   9   5       13.72       13.68      6.76 o 
   5   9   5       51.59       47.79      8.70 o 
   6   9   5       15.54       16.63      7.23 o 
   7   9   5      103.62      103.90      8.14 o 
   8   9   5        0.15        1.27      3.86 o 
   9   9   5       46.25       24.13     22.89 o 
  10   9   5        4.94        7.53      5.19 o 
  11   9   5       79.36       83.24     10.67 o 
 -11  10   5       57.04       44.90     17.61 o 
 -10  10   5        0.97        1.12      2.41 o 
  -9  10   5        1.80        3.65      2.71 o 
  -8  10   5       23.47       23.22     10.17 o 
  -7  10   5       47.10       32.96     13.56 o 
  -6  10   5      127.87      144.49      8.34 o 
  -5  10   5      124.47      118.73      7.84 o 
  -4  10   5       29.38       19.07      7.84 o 
  -3  10   5      105.97       87.79      7.82 o 
  -2  10   5       93.48       82.98      7.11 o 
  -1  10   5      326.53      313.86     15.99 o 
   0  10   5      127.65      126.69     10.55 o 
   1  10   5      132.96      120.69      9.50 o 
   2  10   5      234.24      232.36     13.10 o 
   3  10   5        6.82        5.50      2.75 o 
   4  10   5       63.69       65.48      8.73 o 
   5  10   5       57.55       61.57      9.86 o 
   6  10   5        3.41        4.22      3.59 o 
   7  10   5       53.80       59.85     10.96 o 
   8  10   5       13.66       18.05     10.20 o 
   9  10   5        4.97        5.62      3.45 o 
  10  10   5       12.47        5.13      5.13 o 
 -10  11   5       86.59       82.44      8.26 o 
  -9  11   5       15.42       10.23      4.52 o 
  -8  11   5        8.24        6.96      4.49 o 
  -7  11   5       32.87       28.53     14.16 o 
  -6  11   5        0.55        2.05      2.22 o 
  -5  11   5       42.23       46.91      8.18 o 
  -4  11   5       14.68        6.67      3.71 o 
  -3  11   5       16.29       11.70      8.11 o 
  -2  11   5       13.92        9.38      5.31 o 
  -1  11   5      106.76       84.34      7.35 o 
   0  11   5      111.82      134.23     10.86 o 
   1  11   5        9.71       15.54      7.52 o 
   2  11   5       52.35       50.62     10.91 o 
   3  11   5       12.45        5.06      3.13 o 
   4  11   5       29.05       27.88     14.18 o 
   5  11   5        5.11        6.48      3.56 o 
   6  11   5        0.81        3.63      3.60 o 
   7  11   5       68.67       76.42      9.20 o 
   8  11   5       10.99       12.03      7.27 o 
   9  11   5       16.03       13.81      9.23 o 
  -9  12   5       64.62       48.72     24.04 o 
  -8  12   5       39.35       31.60     17.46 o 
  -7  12   5       17.04       15.26      9.34 o 
  -6  12   5        2.19        5.39      3.90 o 
  -5  12   5        6.77        9.65      7.85 o 
  -4  12   5       14.16        7.76      7.81 o 
  -3  12   5       25.86       16.85     11.21 o 
  -2  12   5        1.62        3.80      3.82 o 
  -1  12   5       48.90       50.32     10.30 o 
   0  12   5       11.93        9.90      7.61 o 
   1  12   5       16.07       14.68      9.39 o 
   2  12   5        2.17        3.16      3.44 o 
   3  12   5       19.13       15.30     10.58 o 
   4  12   5        6.41        4.35      4.60 o 
   5  12   5       60.23       40.92     19.24 o 
   6  12   5      135.22      147.19     10.79 o 
   7  12   5        5.61        8.95      7.97 o 
  -7  13   5       16.39        8.23      5.13 o 
  -6  13   5       48.14       26.29     21.15 o 
  -5  13   5      105.13      110.75     13.82 o 
  -4  13   5       23.52       23.48     19.65 o 
  -3  13   5       11.29        5.05      5.60 o 
  -2  13   5        1.01        4.21      3.38 o 
  -1  13   5       10.13        5.81      3.75 o 
   0  13   5        8.84        4.04      4.07 o 
   1  13   5        3.03        6.13      5.42 o 
   2  13   5        8.96        4.06      3.71 o 
   3  13   5        3.80        5.09      4.63 o 
   4  13   5       26.37       12.25      9.84 o 
   5  13   5       39.99       21.44     15.98 o 
   6  13   5        0.26        1.69      2.34 o 
  -4  14   5       11.17       15.12      7.88 o 
  -3  14   5      145.47      160.78     15.06 o 
  -2  14   5        2.63        4.22      5.03 o 
  -1  14   5       41.40       18.45     17.49 o 
   0  14   5       13.97        9.31      5.66 o 
   1  14   5      203.69      181.54     15.97 o 
   2  14   5        8.40        5.03      2.97 o 
   3  14   5        5.36        1.46      3.31 o 
 -12   0   6        3.60        6.36      6.27 o 
 -11   0   6       53.17       63.56     13.67 o 
 -10   0   6      159.06      164.42     17.54 o 
  -9   0   6      159.03      172.41     16.01 o 
  -8   0   6      200.16      186.09     14.98 o 
  -7   0   6        7.77        6.65      7.24 o 
  -6   0   6       22.11       25.13     16.43 o 
  -5   0   6       33.40       30.33     17.00 o 
  -4   0   6      812.62      717.11     36.78 o 
  -3   0   6       60.69       46.45     21.24 o 
  -2   0   6        4.21        4.55      3.61 o 
  -1   0   6      276.12      269.25     17.20 o 
   0   0   6      224.08      221.99     15.52 o 
   1   0   6       45.96       18.84     16.46 o 
   2   0   6      434.90      430.30     20.15 o 
   3   0   6      341.08      307.56     13.60 o 
   4   0   6      336.46      312.58     13.78 o 
   5   0   6        9.85        9.80      7.06 o 
   6   0   6      249.53      277.41     16.64 o 
   7   0   6        2.11        3.58      3.83 o 
   8   0   6      384.91      415.57     19.64 o 
   9   0   6       30.83       17.24     26.63 o 
  10   0   6      340.47      450.72     34.70 o 
  11   0   6      241.92      343.59     30.85 o 
 -12   1   6       16.21        9.33      6.13 o 
 -11   1   6       43.95       36.30     22.68 o 
 -10   1   6        4.38        3.13      3.00 o 
  -9   1   6       21.44       21.30      9.79 o 
  -8   1   6       45.49       34.03     14.20 o 
  -7   1   6      301.23      302.75     16.95 o 
  -6   1   6        0.83        2.66      3.35 o 
  -5   1   6        4.95        7.55      3.95 o 
  -4   1   6        2.64        5.48      3.39 o 
  -3   1   6      239.77      230.74     11.51 o 
  -2   1   6       13.71       11.11      4.35 o 
  -1   1   6      232.12      247.48     13.29 o 
   0   1   6      133.06      124.12      8.13 o 
   1   1   6        0.10        1.33      1.90 o 
   2   1   6        0.09        2.35      1.55 o 
   3   1   6       28.17       26.96      7.68 o 
   4   1   6      231.74      229.72     10.85 o 
   5   1   6       24.48       26.57      9.54 o 
   6   1   6       17.44        7.37      4.21 o 
   7   1   6        1.14        3.72      3.21 o 
   8   1   6       54.68       45.09     22.24 o 
   9   1   6       12.55       16.21     15.42 o 
  10   1   6        6.75        5.39     11.20 o 
  11   1   6        0.84        3.66      3.28 o 
 -12   2   6        1.48        3.47      4.04 o 
 -11   2   6       18.10       11.47      8.21 o 
 -10   2   6       42.32       39.33     13.05 o 
  -9   2   6        0.22        1.34      4.85 o 
  -8   2   6       16.50       16.49      5.75 o 
  -7   2   6        0.31        1.39      3.76 o 
  -6   2   6       18.47       21.21      8.73 o 
  -5   2   6        0.00        1.11      3.24 o 
  -4   2   6        2.48        3.81      2.63 o 
  -3   2   6       17.54       14.03      5.87 o 
  -2   2   6        0.02        3.34      2.72 o 
  -1   2   6        2.37        3.68      2.75 o 
   0   2   6       49.71       44.50      6.16 o 
   1   2   6      143.52      148.38      9.61 o 
   2   2   6        1.69        3.09      4.59 o 
   3   2   6       86.83       88.78      7.37 o 
   4   2   6       47.45       56.17      8.99 o 
   5   2   6       82.66       86.40     10.07 o 
   6   2   6        0.11        2.22      2.24 o 
   7   2   6        8.77        6.37      4.21 o 
   8   2   6        0.00        2.33      2.66 o 
   9   2   6        2.77        4.67      4.99 o 
  10   2   6        1.16        3.52      7.42 o 
  11   2   6       18.18        9.80      6.66 o 
 -12   3   6       74.30       58.59     28.98 o 
 -11   3   6        6.08        8.00      5.66 o 
 -10   3   6       29.39       27.32     13.55 o 
  -9   3   6      245.99      236.90     11.62 o 
  -8   3   6        1.06        2.47      3.64 o 
  -7   3   6       64.63       58.84     21.46 o 
  -6   3   6       41.55       46.52     12.42 o 
  -5   3   6       55.84       62.93     19.11 o 
  -4   3   6       41.87       46.84     18.33 o 
  -3   3   6      183.81      221.06     12.08 o 
  -2   3   6      115.82      140.61     13.76 o 
  -1   3   6      329.28      318.32     15.18 o 
   0   3   6       25.84       19.23     10.56 o 
   1   3   6       24.91       27.32      9.67 o 
   2   3   6        2.86        4.17      2.62 o 
   3   3   6       16.10       17.38      5.63 o 
   4   3   6       31.33       28.05      8.43 o 
   5   3   6        9.39        8.70      3.11 o 
   6   3   6        6.40        7.75      3.04 o 
   7   3   6      102.64      114.03      7.43 o 
   8   3   6       15.97       11.52      5.56 o 
   9   3   6       40.42       53.37     12.59 o 
  10   3   6       77.39       93.98     11.80 o 
  11   3   6        0.16        1.34      5.23 o 
 -12   4   6        1.30        3.41      2.82 o 
 -11   4   6      102.30      102.73     11.13 o 
 -10   4   6       48.36       42.84     20.80 o 
  -9   4   6       92.11       87.31     11.62 o 
  -8   4   6       31.22       30.22     11.26 o 
  -7   4   6        7.71       10.23      3.63 o 
  -6   4   6       25.09       33.51     10.61 o 
  -5   4   6       73.56       67.79     21.31 o 
  -4   4   6      298.88      272.45     12.73 o 
  -3   4   6      194.46      191.58     10.67 o 
  -2   4   6       61.12       53.37     16.88 o 
  -1   4   6       58.37       51.52     15.18 o 
   0   4   6       63.67       53.10     20.36 o 
   1   4   6        6.01        5.94      3.12 o 
   2   4   6      404.70      401.49     13.63 o 
   3   4   6      120.18      109.84     13.95 o 
   4   4   6       92.91       83.01     10.78 o 
   5   4   6       49.32       45.61     16.18 o 
   6   4   6       87.88       96.46     10.44 o 
   7   4   6       78.08       89.91      7.25 o 
   8   4   6       80.71       93.62      9.05 o 
   9   4   6        0.80        4.03      3.90 o 
  10   4   6      121.58      144.78     12.04 o 
 -11   5   6       54.30       43.59     15.00 o 
 -10   5   6      210.60      196.42      9.34 o 
  -9   5   6       48.32       46.64     16.95 o 
  -8   5   6       46.87       30.48     11.43 o 
  -7   5   6      194.37      191.92     10.58 o 
  -6   5   6       17.05       11.02      3.90 o 
  -5   5   6        0.02        2.75      2.91 o 
  -4   5   6       17.29       23.69      9.92 o 
  -3   5   6      214.97      197.33     11.20 o 
  -2   5   6        1.26        1.55      2.65 o 
  -1   5   6      158.88      164.89      8.79 o 
   0   5   6       14.80        9.28      4.70 o 
   1   5   6      112.49      112.96      8.37 o 
   2   5   6       98.76       98.19     10.22 o 
   3   5   6      237.00      259.46     13.17 o 
   4   5   6      194.75      200.48     10.56 o 
   5   5   6       40.67       36.33     11.65 o 
   6   5   6       90.27       81.61      7.07 o 
   7   5   6       35.52       28.12     10.07 o 
   8   5   6       44.18       49.65     14.06 o 
   9   5   6       39.84       30.66     20.02 o 
  10   5   6       15.32       10.88      7.83 o 
 -11   6   6       12.00        5.48      3.60 o 
 -10   6   6       98.24       88.71      8.13 o 
  -9   6   6        8.36        7.12      4.21 o 
  -8   6   6      108.91      115.93     11.36 o 
  -7   6   6        7.54        5.95      3.26 o 
  -6   6   6       61.60       69.65     23.08 o 
  -5   6   6        1.82        6.03      3.24 o 
  -4   6   6        0.07        2.00      2.45 o 
  -3   6   6       17.16        9.13      4.50 o 
  -2   6   6        9.83        7.86      4.61 o 
  -1   6   6        0.00        1.59      3.74 o 
   0   6   6       35.02       29.29     11.98 o 
   1   6   6      329.76      320.14     15.38 o 
   2   6   6       47.46       57.84      9.93 o 
   3   6   6      542.73      575.14     15.72 o 
   4   6   6      109.04      109.47      7.68 o 
   5   6   6      204.87      215.73     10.37 o 
   6   6   6       12.00        8.87      5.87 o 
   7   6   6       40.61       34.02     16.38 o 
   8   6   6        3.28        6.91      5.71 o 
   9   6   6        4.74        8.79      7.28 o 
 -10   7   6        2.66        4.38      3.85 o 
  -9   7   6      220.63      232.88     13.90 o 
  -8   7   6       43.37       38.35     19.24 o 
  -7   7   6       29.85       27.45     12.48 o 
  -6   7   6       19.42       11.71      6.50 o 
  -5   7   6        9.54       10.48      6.29 o 
  -4   7   6        0.40        4.26      3.32 o 
  -3   7   6       12.08       10.39      5.51 o 
  -2   7   6       63.76       35.31     11.10 o 
  -1   7   6       75.58       56.03     11.13 o 
   0   7   6        0.99        2.66      3.61 o 
   1   7   6      265.56      301.13     13.10 o 
   2   7   6       12.79       10.78      5.66 o 
   3   7   6       51.90       42.04     17.61 o 
   4   7   6       27.76       28.62      9.85 o 
   5   7   6      141.52      146.87      9.74 o 
   6   7   6        5.73        3.90      2.90 o 
   7   7   6       15.02       12.52      7.25 o 
   8   7   6       53.61       58.23     10.50 o 
   9   7   6       10.17        6.41      5.67 o 
  -9   8   6        6.42        5.03      3.75 o 
  -8   8   6       32.35       24.12     12.21 o 
  -7   8   6       48.64       38.77     15.91 o 
  -6   8   6      150.91      181.50     11.12 o 
  -5   8   6       14.76        5.31      2.52 o 
  -4   8   6       47.20       36.15     13.53 o 
  -3   8   6      178.01      172.87     10.40 o 
  -2   8   6       77.55       78.27      8.22 o 
  -1   8   6        7.20        7.42      5.79 o 
   0   8   6        0.67        2.81      4.36 o 
   1   8   6       19.23        8.84      5.06 o 
   2   8   6      178.14      166.12     10.23 o 
   3   8   6       44.32       36.66     18.29 o 
   4   8   6       27.92       20.52      7.65 o 
   5   8   6        4.10        4.84      4.57 o 
   6   8   6       92.78      103.96      8.96 o 
   7   8   6       64.42       57.38     28.99 o 
   8   8   6        1.41        4.50      3.77 o 
  -8   9   6       82.58       71.23      8.13 o 
  -7   9   6       27.52       20.58      7.96 o 
  -6   9   6        1.19        1.87      3.10 o 
  -5   9   6       51.65       41.41     13.04 o 
  -4   9   6       30.23       24.95     11.38 o 
  -3   9   6       77.27       76.23      8.31 o 
  -2   9   6        9.97       11.73      5.83 o 
  -1   9   6       20.56       14.00      9.49 o 
   0   9   6        0.62        4.28      5.04 o 
   1   9   6      111.57      113.13     10.83 o 
   2   9   6        4.44        2.86      2.44 o 
   3   9   6       71.91       74.03      9.51 o 
   4   9   6      120.21      120.11      9.37 o 
   5   9   6       30.75       20.41     12.49 o 
   6   9   6       24.46       14.93      8.62 o 
   7   9   6       19.52       11.41     13.05 o 
  -7  10   6        7.96        5.40      3.35 o 
  -6  10   6       28.35       22.57     17.18 o 
  -5  10   6       20.73       21.61     11.37 o 
  -4  10   6       17.72       11.11      6.24 o 
  -3  10   6        0.24       -0.45      3.48 o 
  -2  10   6        8.80        5.98      4.15 o 
  -1  10   6        0.66        3.28      3.03 o 
   0  10   6       29.85       22.56     19.18 o 
   1  10   6       80.79       71.92      9.12 o 
   2  10   6       18.56       15.78     12.70 o 
   3  10   6      312.91      326.50     16.65 o 
   4  10   6       42.28       31.36     19.41 o 
   5  10   6       50.77       44.36     11.99 o 
   6  10   6       16.21        7.32     18.28 o 
  -5  11   6        5.69        8.18      5.92 o 
  -4  11   6        1.67       -0.45      3.74 o 
  -3  11   6        5.75        7.15      5.36 o 
  -2  11   6        2.78        6.30      4.28 o 
  -1  11   6       15.57       13.75     12.20 o 
   0  11   6        0.02        0.55      3.39 o 
   1  11   6      218.66      262.31     15.10 o 
   2  11   6        0.02        1.76      3.30 o 
   3  11   6      152.02      147.50     11.97 o 
   4  11   6        3.62        3.71      2.57 o 
  -1  12   6        0.06        1.15      4.22 o 
   0  12   6       12.45        8.39      8.00 o 
  -8   1   7       88.85       90.29     12.67 o 
  -7   1   7        0.94        2.59      2.86 o 
  -6   1   7       22.03       20.57      9.77 o 
  -5   1   7        0.36        4.71      3.83 o 
  -4   1   7       90.62       87.57     14.07 o 
  -3   1   7       64.55       54.33     15.47 o 
  -2   1   7        0.93        3.82      2.59 o 
  -1   1   7        1.91        3.77      3.74 o 
   0   1   7        6.00        7.90      7.38 o 
   1   1   7        1.04        4.58      3.96 o 
   2   1   7        2.64        4.99      5.26 o 
   3   1   7       10.60        7.50      4.57 o 
   4   1   7      105.55      114.01     10.35 o 
   5   1   7        0.19        2.12      3.03 o 
   6   1   7        6.34        9.83      5.25 o 
   7   1   7       73.72       83.35     12.38 o 
  -8   2   7        1.30        4.27      4.61 o 
  -7   2   7       14.76       20.97      9.08 o 
  -6   2   7       46.29       30.55     13.51 o 
  -5   2   7       40.53       25.96     15.31 o 
  -4   2   7       44.14       25.42     11.64 o 
  -3   2   7       33.46       31.92     19.88 o 
  -2   2   7      481.57      426.42     17.95 o 
  -1   2   7      181.50      189.65     11.71 o 
   0   2   7        1.01        4.01      2.97 o 
   1   2   7       19.18       19.15      6.84 o 
   2   2   7       94.88      120.46     12.10 o 
   3   2   7      259.83      274.74     13.92 o 
   4   2   7       84.83       67.54     14.77 o 
   5   2   7        0.30        2.36      3.20 o 
   6   2   7        1.08        2.56      3.63 o 
  -8   3   7       65.04       59.07     14.49 o 
  -7   3   7        0.19        3.37      3.29 o 
  -6   3   7        2.59        3.30      3.52 o 
  -5   3   7       47.05       44.57     21.08 o 
  -4   3   7       37.38       27.88     10.78 o 
  -3   3   7       17.35       15.74     12.05 o 
  -2   3   7        0.00        2.22      4.04 o 
  -1   3   7       10.52       13.32      7.45 o 
   0   3   7        4.92        7.06      3.50 o 
   1   3   7        7.52        7.96      5.16 o 
   2   3   7       17.51       15.84      7.54 o 
   3   3   7        2.76        1.84      3.09 o 
   4   3   7       71.99       75.89     13.71 o 
   5   3   7       78.31       77.86      9.60 o 
   6   3   7        4.69        3.39      2.80 o 
  -7   4   7        5.71        6.73      4.62 o 
  -6   4   7       36.27       42.78     11.35 o 
  -5   4   7       15.22       13.35      9.48 o 
  -4   4   7       24.76       17.66     11.18 o 
  -3   4   7       93.15       95.75      9.15 o 
  -2   4   7       10.31        6.78      4.58 o 
  -1   4   7       10.07       14.82      5.51 o 
   0   4   7       26.74       23.83     11.97 o 
   1   4   7       13.85       11.50      4.15 o 
   2   4   7        0.94        2.61      3.83 o 
   3   4   7      204.57      204.62     10.27 o 
   4   4   7       40.74       46.49     10.75 o 
   5   4   7       29.21       12.60      9.19 o 
   6   4   7        1.88        2.39      5.93 o 
  -7   5   7       22.50       16.21      7.51 o 
  -6   5   7       49.64       39.98     11.42 o 
  -5   5   7        1.55        2.82      2.70 o 
  -4   5   7       12.10        5.42      3.43 o 
  -3   5   7       10.79        8.90      5.69 o 
  -2   5   7        4.62        6.08      2.98 o 
  -1   5   7       22.02       22.68     12.55 o 
   0   5   7      107.22      131.10      9.75 o 
   1   5   7        2.67        3.49      3.69 o 
   2   5   7        1.88        4.10      3.39 o 
   3   5   7        5.69        5.79      4.01 o 
   4   5   7       11.06        5.25      2.25 o 
   5   5   7        3.64        3.34      4.07 o 
  -6   6   7        4.87        3.28      3.39 o 
  -5   6   7        2.19        0.67      3.77 o 
  -4   6   7       31.83       19.18      9.35 o 
  -3   6   7        0.11        2.02      2.00 o 
  -2   6   7       39.09       23.92     15.00 o 
  -1   6   7       21.39       18.51     10.75 o 
   0   6   7       28.88       16.62      9.73 o 
   1   6   7       15.25        8.01      6.99 o 
   2   6   7       26.51       11.88      8.27 o 
   3   6   7       19.52       18.52      8.59 o 
   4   6   7        2.50        3.24      2.53 o 
  -4   7   7        9.13        6.06      3.99 o 
  -3   7   7        0.37        2.26      2.13 o 
  -2   7   7       14.67       14.58      6.69 o 
  -1   7   7       52.08       60.31     12.79 o 
   0   7   7        3.22        4.31      4.35 o 
   1   7   7       17.97       14.38      8.87 o 
   2   7   7        4.16        5.72      4.10 o 
   3   7   7        3.39        1.91      4.19 o 
                                                 
